# Supplementary material for: Phenotypic analysis of Longya-10 × pale flax hybrid progeny and identification of candidate genes regulating prostrate/erect growth in flax plants
Source: Front Plant Sci. 2022 Dec 6;13:1044415. doi: 10.3389/fpls.2022.1044415 (PMC9763623; doi:10.3389/fpls.2022.1044415)
Supplement: Supplementary file 2 [file DataSheet_2.xlsx]

## Sheet: Supplementary Table 1
Supplementary Table 1. Quality control of sequencing data for parental lines Longya-10 and pale flax and bulked PG-pool and EG-pool samples.
Bulk	Total Reads	Clean Reads	Clean base	Q30 (30%)	Average Depth (×)	Genome Coverage (10×)	SNP Number	InDel Number	Alignment Efficiency (%)
Longya-10	134978694	67489347	13632040711	82.48	43.35	87.61	450043	441167	97.43
Pale flax	56180982	28090491	7077448936	84.78	22.27	66.49	2608024	432285	96.38
PG	89451646	44725823	13417746900	94.32	43.32	94.27	2839047	448092	98.91
EG	61206492	30603246	918093800	94.04	29.73	90.27	2452477	446969	99.23

## Sheet: Supplementary Table 2
Supplementary Table 2. SNP annotation.
Type	Longya-10 vs pale flax	EG vs PG
INTERGENIC	496941	168894
INTRAGENIC	61	22
INTRON	206769	63195
UPSTREAM	557700	183506
DOWNSTREAM	441996	142122
UTR_5_PRIME	3025	952
UTR_3_PRIME	8996	2621
SPLICE_SITE_ACCEPTOR	334	117
SPLICE_SITE_DONOR	273	84
SPLICE_SITE_REGION	5890	1705
START_GAINED	452	142
START_LOST	137	26
NON_SYNONYMOUS_START	26	13
SYNONYMOUS_CODING	64980	19279
NON_SYNONYMOUS_CODING	72282	21826
SYNONYMOUS_STOP	185	50
STOP_GAINED	1501	489
STOP_LOST	680	212
Other	0	0
Total	1862228	605255

## Sheet: Supplementary Table 3
Supplementary Table 3. InDel annotation.
Type	Longya-10 vs pale flax	EG vs PG
INTERGENIC	65036	25081
INTRAGENIC	87	34
INTRON	40458	13381
UPSTREAM	104488	39096
DOWNSTREAM	81429	29474
UTR_5_PRIME	969	351
UTR_3_PRIME	2443	756
SPLICE_SITE_ACCEPTOR	115	41
SPLICE_SITE_DONOR	145	46
SPLICE_SITE_REGION	1042	296
START_LOST	57	23
FRAME_SHIFT	4391	1526
CODON_DELETION	1168	413
CODON_INSERTION	1236	445
EXON_DELETED	2	1
CODON_CHANGE_PLUS_CODON_DELETION	706	240
CODON_CHANGE_PLUS_CODON_INSERTION	362	136
STOP_GAINED	88	38
STOP_LOST	69	19
Other	0	0
Total	304291	111397

## Sheet: Supplementary Table 4
Supplementary Table 4. The annotation of genes selected using Δ(SNP-index) and Δ(InDel-index).
Gene_ID	Method	GO_annotation	KEGG_annotation	Pfam_annotation	Swissprot_annotation	TrEMBL_annotation	eggNOG_class	eggNOG_class_annotation	nr_annotation
L.us.o.m.scaffold123.66	Δ(SNP-index)&Δ(InDel-index)	Molecular Function: molecular_function (GO:0003674);; Molecular Function: binding (GO:0005488);; Cellular Component: cellular_component (GO:0005575);; Cellular Component: obsolete cell (GO:0005623);; Cellular Component: plasma membrane (GO:0005886);; Cellular Component: membrane (GO:0016020);; Cellular Component: obsolete cell part (GO:0044464);; Molecular Function: obsolete cofactor binding (GO:…	--	Domain of unknown function (DUF588)	CASP-like protein 1B1 OS=Ricinus communis OX=3988 GN=RCOM_0770240 PE=2 SV=1	CASP-like protein OS=Hevea brasiliensis OX=3981 GN=GH714_034585 PE=3 SV=1	S	Function unknown	conserved hypothetical protein [Ricinus communis]
L.us.o.m.scaffold22.97	Δ(SNP-index)&Δ(InDel-index)	--	--	PPR repeat	Pentatricopeptide repeat-containing protein At1g01970 OS=Arabidopsis thaliana OX=3702 GN=At1g01970 PE=2 SV=1	PPR_long domain-containing protein OS=Cuscuta campestris OX=132261 GN=CCAM_LOCUS8480 PE=4 SV=1	S	Function unknown	hypothetical protein AALP_AA1G011400 [Arabis alpina]
L.us.o.m.scaffold123.10	Δ(SNP-index)&Δ(InDel-index)	Molecular Function: protein prenyltransferase activity (GO:0008318);; Biological Process: protein prenylation (GO:0018342);;	K05955|2.5e-131|cqi:110689264|K05955 protein farnesyltransferase/geranylgeranyltransferase type-1 subunit alpha [EC:2.5.1.58 2.5.1.59] | (RefSeq) protein farnesyltransferase/geranylgeranyltransferase type-1 subunit alpha-like	Protein prenyltransferase alpha subunit repeat	Protein farnesyltransferase/geranylgeranyltransferase type-1 subunit alpha OS=Arabidopsis thaliana OX=3702 GN=FTA PE=1 SV=2	Uncharacterized protein OS=Jatropha curcas OX=180498 GN=JCGZ_23749 PE=3 SV=1	O	Posttranslational modification, protein turnover, chaperones	hypothetical protein JCGZ_23749 [Jatropha curcas]
L.us.o.m.scaffold177.39	Δ(SNP-index)&Δ(InDel-index)	Cellular Component: condensed chromosome (GO:0000793);; Cellular Component: condensin complex (GO:0000796);; Molecular Function: chromatin binding (GO:0003682);; Cellular Component: nucleus (GO:0005634);; Biological Process: meiotic chromosome condensation (GO:0010032);; Biological Process: chromosome organization (GO:0051276);; Biological Process: mitotic sister chromatid separation (GO:0051306)…	K11490|3.3e-212|hbr:110633116|K11490 condensin-2 complex subunit H2 | (RefSeq) condensin-2 complex subunit H2 isoform X1	Condensin II complex subunit CAP-H2 or CNDH2, C-term	Condensin-2 complex subunit H2 OS=Arabidopsis thaliana OX=3702 GN=CAPH2 PE=2 SV=1	Condensin-2 complex subunit H2 OS=Ricinus communis OX=3988 GN=RCOM_0682050 PE=3 SV=1	S	Function unknown	conserved hypothetical protein [Ricinus communis]
L.us.o.m.scaffold252.33	Δ(SNP-index)&Δ(InDel-index)	Molecular Function: single-stranded DNA binding (GO:0003697);; Cellular Component: nucleus (GO:0005634);; Biological Process: flower development (GO:0009908);;	--	--	Nodulin homeobox OS=Arabidopsis thaliana OX=3702 GN=NDX PE=2 SV=1	Homeobox domain-containing protein OS=Jatropha curcas OX=180498 GN=JCGZ_22010 PE=4 SV=1	K	Transcription	hypothetical protein JCGZ_22010 [Jatropha curcas]
L.us.o.m.scaffold252.9	Δ(SNP-index)&Δ(InDel-index)	Molecular Function: RNA-directed DNA polymerase activity (GO:0003964);;	--	--	--	Putative reverse transcriptase OS=Linum usitatissimum OX=4006 PE=4 SV=1	--	--	putative reverse transcriptase [Linum usitatissimum]
L.us.o.m.scaffold123.44	Δ(SNP-index)&Δ(InDel-index)	--	K08678|5.3e-16|gmx:100779584|K08678 UDP-glucuronate decarboxylase [EC:4.1.1.35] | (RefSeq) valine--tRNA ligase isoform X1	--	--	uncharacterized protein LOC108985060 isoform X2 OS=Juglans regia OX=51240 GN=LOC108985060 PE=4 SV=1	S	Function unknown	RING finger protein 214 isoform 1 [Theobroma cacao]
L.us.o.m.scaffold260.11	Δ(SNP-index)&Δ(InDel-index)	Molecular Function: protein serine/threonine kinase activity (GO:0004674);; Molecular Function: ATP binding (GO:0005524);; Cellular Component: integral component of membrane (GO:0016021);;	K13420|1.8e-48|psom:113344351|K13420 LRR receptor-like serine/threonine-protein kinase FLS2 [EC:2.7.11.1] | (RefSeq) LRR receptor-like serine/threonine-protein kinase FLS2	Leucine rich repeat	LRR receptor-like serine/threonine-protein kinase OS=Arabidopsis thaliana OX=3702 GN=RGI3 PE=1 SV=1	Protein kinase domain-containing protein OS=Corchorus olitorius OX=93759 GN=COLO4_07746 PE=3 SV=1	T	Signal transduction mechanisms	PREDICTED: probable LRR receptor-like serine/threonine-protein kinase At4g26540-like [Fragaria vesca subsp. vesca]
L.us.o.m.scaffold252.5	Δ(SNP-index)&Δ(InDel-index)	Molecular Function: DNA binding (GO:0003677);; Molecular Function: protein dimerization activity (GO:0046983);;	K19984|4.7e-13|psom:113272286|K19984 exocyst complex component 5 | (RefSeq) uncharacterized protein LOC113272286	Domain of unknown function (DUF4413)	Putative AC transposase OS=Zea mays OX=4577 PE=2 SV=2	Zinc finger BED domain-containing protein RICESLEEPER 2 (Fragment) OS=Glycine soja OX=3848 GN=D0Y65_018993 PE=4 SV=1	L	Replication, recombination and repair	hypothetical protein VITISV_013417 [Vitis vinifera]
L.us.o.m.scaffold181.13	Δ(SNP-index)&Δ(InDel-index)	Molecular Function: DNA-binding transcription factor activity (GO:0003700);;	K20557|2.3e-46|aof:109824138|K20557 transcription factor VIP1 | (RefSeq) LOW QUALITY PROTEIN: transcription factor VIP1	bZIP transcription factor	Probable transcription factor PosF21 OS=Arabidopsis thaliana OX=3702 GN=POSF21 PE=2 SV=1	BZIP domain-containing protein OS=Citrus clementina OX=85681 GN=CICLE_v10020263mg PE=4 SV=1	K	Transcription	hypothetical protein CICLE_v10020263mg [Citrus clementina]
L.us.o.m.scaffold123.65	Δ(SNP-index)&Δ(InDel-index)	Biological Process: biological_process (GO:0008150);; Biological Process: regulation of cell death (GO:0010941);; Biological Process: regulation of programmed cell death (GO:0043067);; Biological Process: negative regulation of programmed cell death (GO:0043069);; Biological Process: negative regulation of biological process (GO:0048519);; Biological Process: negative regulation of cellular proce…	K12191|6.4e-51|csv:101208440|K12191 charged multivesicular body protein 2A | (RefSeq) vacuolar protein sorting-associated protein 2 homolog 2	LSD1 zinc finger	Protein LSD1 OS=Arabidopsis thaliana OX=3702 GN=LSD1 PE=1 SV=1	Uncharacterized protein OS=Jatropha curcas OX=180498 GN=JCGZ_09172 PE=4 SV=1	S	Function unknown	hypothetical protein JCGZ_09172 [Jatropha curcas]
L.us.o.m.scaffold177.48	Δ(SNP-index)&Δ(InDel-index)	--	--	--	--	NmrA-like protein OS=Corchorus capsularis OX=210143 GN=CCACVL1_08932 PE=4 SV=1	--	--	--
L.us.o.m.scaffold177.30	Δ(SNP-index)&Δ(InDel-index)	Molecular Function: adenyl-nucleotide exchange factor activity (GO:0000774);; Cellular Component: mitochondrial matrix (GO:0005759);; Biological Process: protein folding (GO:0006457);; Molecular Function: protein homodimerization activity (GO:0042803);; Molecular Function: chaperone binding (GO:0051087);;	K03687|8.5e-70|mesc:110606665|K03687 molecular chaperone GrpE | (RefSeq) uncharacterized protein LOC110606665 isoform X1	GrpE	Protein GrpE OS=Synechococcus sp. (strain WH8102) OX=84588 GN=grpE PE=3 SV=1	GrpE protein homolog OS=Salix brachista OX=2182728 GN=DKX38_002444 PE=3 SV=1	O	Posttranslational modification, protein turnover, chaperones	PREDICTED: grpE protein homolog, mitochondrial [Populus euphratica]
L.us.o.m.scaffold22.113	Δ(SNP-index)&Δ(InDel-index)	Cellular Component: integral component of membrane (GO:0016021);; Biological Process: transmembrane transport (GO:0055085);;	K15277|9.1e-169|pop:7496932|K15277 solute carrier family 35 (adenosine 3'-phospho 5'-phosphosulfate transporter), member B3 | (RefSeq) UDP-galactose/UDP-glucose transporter 4	UAA transporter family	UDP-galactose/UDP-glucose transporter 4 OS=Arabidopsis thaliana OX=3702 GN=UTR4 PE=2 SV=1	Uncharacterized protein OS=Populus alba OX=43335 GN=D5086_0000046630 PE=3 SV=1	G	Carbohydrate transport and metabolism	hypothetical protein POPTR_0014s07350g [Populus trichocarpa]
L.us.o.m.scaffold123.69	Δ(SNP-index)&Δ(InDel-index)	Molecular Function: nucleic acid binding (GO:0003676);; Molecular Function: zinc ion binding (GO:0008270);;	K20923|3.8e-10|obr:102713289|K20923 mixed-linked glucan synthase [EC:2.4.1.-] | (RefSeq) probable mixed-linked glucan synthase 8	gag-polypeptide of LTR copia-type	--	CCHC-type domain-containing protein OS=Brassica oleracea var. oleracea OX=109376 PE=4 SV=1	S	Function unknown	gag-pol polymerase [Arabidopsis lyrata subsp. lyrata]
L.us.o.m.scaffold177.32	Δ(SNP-index)&Δ(InDel-index)	Molecular Function: ubiquitin protein ligase activity (GO:0061630);;	K10640|3.2e-99|jcu:105643225|K10640 E3 ubiquitin-protein ligase RNF25 [EC:2.3.2.27] | (RefSeq) uncharacterized protein LOC105643225	RWD domain	E3 ubiquitin-protein ligase RNF25 OS=Mus musculus OX=10090 GN=Rnf25 PE=1 SV=2	Uncharacterized protein OS=Jatropha curcas OX=180498 GN=JCGZ_14635 PE=4 SV=1	O	Posttranslational modification, protein turnover, chaperones	hypothetical protein JCGZ_14635 [Jatropha curcas]
L.us.o.m.scaffold228.17	Δ(SNP-index)&Δ(InDel-index)	--	--	--	--	Uncharacterized protein OS=Ricinus communis OX=3988 GN=RCOM_1753570 PE=4 SV=1	S	Function unknown	conserved hypothetical protein [Ricinus communis]
L.us.o.m.scaffold228.18	Δ(SNP-index)&Δ(InDel-index)	Molecular Function: nucleic acid binding (GO:0003676);; Molecular Function: RNA-DNA hybrid ribonuclease activity (GO:0004523);;	K22804|1.2e-20|bna:106442438|K22804 structural maintenance of chromosomes protein 6 | (RefSeq) structural maintenance of chromosomes protein 6B-like	--	Uncharacterized mitochondrial protein AtMg00310 OS=Arabidopsis thaliana OX=3702 GN=AtMg00310 PE=4 SV=1	Uncharacterized protein (Fragment) OS=Prunus persica OX=3760 GN=PRUPE_ppa023013mg PE=4 SV=1	L	Replication, recombination and repair	PREDICTED: putative ribonuclease H protein At1g65750 [Brassica rapa]
L.us.o.m.scaffold22.108	Δ(SNP-index)&Δ(InDel-index)	Molecular Function: RNA-directed DNA polymerase activity (GO:0003964);;	K14400|2.9e-12|qsu:111982967|K14400 pre-mRNA cleavage complex 2 protein Pcf11 | (RefSeq) LOW QUALITY PROTEIN: uncharacterized protein LOC111982967	Plant mobile domain	Protein MAINTENANCE OF MERISTEMS OS=Arabidopsis thaliana OX=3702 GN=MAIN PE=1 SV=1	Putative reverse transcriptase OS=Linum usitatissimum OX=4006 PE=4 SV=1	--	--	putative reverse transcriptase [Linum usitatissimum]
L.us.o.m.scaffold22.93	Δ(SNP-index)&Δ(InDel-index)	Biological Process: telomere maintenance (GO:0000723);; Molecular Function: DNA helicase activity (GO:0003678);; Molecular Function: damaged DNA binding (GO:0003684);; Molecular Function: threonine-type endopeptidase activity (GO:0004298);; Cellular Component: proteasome core complex (GO:0005839);; Biological Process: double-strand break repair via nonhomologous end joining (GO:0006303);; Biologi…	K10885|2.8e-272|pop:7464861|K10885 ATP-dependent DNA helicase 2 subunit 2 | (RefSeq) ATP-dependent DNA helicase 2 subunit KU80	Ku70/Ku80 beta-barrel domain	ATP-dependent DNA helicase 2 subunit KU80 OS=Arabidopsis thaliana OX=3702 GN=KU80 PE=1 SV=1	Proteasome endopeptidase complex OS=Cephalotus follicularis OX=3775 GN=CFOL_v3_03768 PE=3 SV=1	L	Replication, recombination and repair	PREDICTED: ATP-dependent DNA helicase 2 subunit KU80 [Populus euphratica]
L.us.o.m.scaffold123.50	Δ(SNP-index)&Δ(InDel-index)	Molecular Function: 3'-5'-exoribonuclease activity (GO:0000175);; Biological Process: exonucleolytic trimming to generate mature 3'-end of 5.8S rRNA from tricistronic rRNA transcript (SSU-rRNA, 5.8S rRNA, LSU-rRNA) (GO:0000467);; Biological Process: DNA catabolic process, exonucleolytic (GO:0000738);; Molecular Function: nucleic acid binding (GO:0003676);;	K18418|4.3e-47|csat:104765336|K18418 ERI1 exoribonuclease 3 [EC:3.1.-.-] | (RefSeq) uncharacterized exonuclease domain-containing protein At3g15140 isoform X1	--	Uncharacterized exonuclease domain-containing protein At3g15140 OS=Arabidopsis thaliana OX=3702 GN=At3g15140 PE=2 SV=1	Exonuclease domain-containing protein OS=Populus trichocarpa OX=3694 GN=POPTR_011G141300 PE=4 SV=2	L	Replication, recombination and repair	hypothetical protein POPTR_0011s14460g [Populus trichocarpa]
L.us.o.m.scaffold260.18	Δ(SNP-index)&Δ(InDel-index)	Molecular Function: fructose-bisphosphate aldolase activity (GO:0004332);; Cellular Component: cytosol (GO:0005829);; Biological Process: glycolytic process (GO:0006096);; Biological Process: fructose 1,6-bisphosphate metabolic process (GO:0030388);;	K01623|5.7e-179|gmx:100792394|K01623 fructose-bisphosphate aldolase, class I [EC:4.1.2.13] | (RefSeq) fructose-bisphosphate aldolase, cytoplasmic isozyme 1	Fructose-bisphosphate aldolase class-I	Fructose-bisphosphate aldolase 5, cytosolic OS=Arabidopsis thaliana OX=3702 GN=FBA5 PE=1 SV=1	Fructose-bisphosphate aldolase OS=Glycine max OX=3847 GN=100792394 PE=3 SV=1	G	Carbohydrate transport and metabolism	PREDICTED: fructose-bisphosphate aldolase, cytoplasmic isozyme 1-like [Glycine max]
L.us.o.m.scaffold177.25	Δ(SNP-index)&Δ(InDel-index)	Biological Process: reproduction (GO:0000003);; Biological Process: developmental process involved in reproduction (GO:0003006);; Molecular Function: molecular_function (GO:0003674);; Molecular Function: DNA-binding transcription factor activity (GO:0003700);; Cellular Component: cellular_component (GO:0005575);; Cellular Component: intracellular (GO:0005622);; Cellular Component: obsolete cell (…	--	C2H2-type zinc finger	Zinc finger protein ZAT3 OS=Arabidopsis thaliana OX=3702 GN=ZAT3 PE=1 SV=1	Uncharacterized protein OS=Ricinus communis OX=3988 GN=RCOM_1610140 PE=4 SV=1	S	Function unknown	conserved hypothetical protein [Ricinus communis]
L.us.o.m.scaffold252.26	Δ(SNP-index)&Δ(InDel-index)	--	--	VQ motif	--	VQ domain-containing protein OS=Aquilegia coerulea OX=218851 GN=AQUCO_00800092v1 PE=4 SV=1	--	--	conserved hypothetical protein [Ricinus communis]
L.us.o.m.scaffold260.10	Δ(SNP-index)&Δ(InDel-index)	--	--	--	--	--	--	--	PREDICTED: uncharacterized protein LOC104899270 [Beta vulgaris subsp. vulgaris]
L.us.o.m.scaffold123.47	Δ(SNP-index)&Δ(InDel-index)	Molecular Function: magnesium ion binding (GO:0000287);; Cellular Component: cytoplasm (GO:0005737);; Molecular Function: zinc ion binding (GO:0008270);; Biological Process: L-methionine salvage from S-adenosylmethionine (GO:0019284);; Biological Process: L-methionine salvage from methylthioadenosine (GO:0019509);; Molecular Function: 2,3-diketo-5-methylthiopentyl-1-phosphate enolase activity (GO…	K16054|2.8e-248|rcu:8265316|K16054 methylthioribulose 1-phosphate dehydratase / enolase-phosphatase E1 [EC:4.2.1.109 3.1.3.77] | (RefSeq) probable bifunctional methylthioribulose-1-phosphate dehydratase/enolase-phosphatase E1	Class II Aldolase and Adducin N-terminal domain	Probable bifunctional methylthioribulose-1-phosphate dehydratase/enolase-phosphatase E1 OS=Ricinus communis OX=3988 GN=RCOM_0591060 PE=3 SV=1	Probable bifunctional methylthioribulose-1-phosphate dehydratase/enolase-phosphatase E1 OS=Manihot esculenta OX=3983 GN=MANES_15G087800 PE=3 SV=1	E	Amino acid transport and metabolism	catalytic, putative [Ricinus communis]
L.us.o.m.scaffold123.45	Δ(SNP-index)&Δ(InDel-index)	Molecular Function: nucleic acid binding (GO:0003676);; Molecular Function: zinc ion binding (GO:0008270);;	K02111|1.1e-15|mdm:114822316|K02111 F-type H+/Na+-transporting ATPase subunit alpha [EC:7.1.2.2 7.2.2.1] | (RefSeq) LOW QUALITY PROTEIN: uncharacterized protein LOC114822316	--	--	Retrovirus-related Pol polyprotein from transposon TNT 1-94 OS=Vitis vinifera OX=29760 GN=POLX_792 PE=4 SV=1	--	--	PREDICTED: uncharacterized protein LOC104096354 [Nicotiana tomentosiformis]
L.us.o.m.scaffold181.12	Δ(SNP-index)&Δ(InDel-index)	Biological Process: biosynthetic process (GO:0009058);; Cellular Component: integral component of membrane (GO:0016021);; Molecular Function: strictosidine synthase activity (GO:0016844);;	K01757|4.7e-39|csat:104713030|K01757 strictosidine synthase [EC:4.3.3.2] | (RefSeq) protein STRICTOSIDINE SYNTHASE-LIKE 12	Strictosidine synthase	Protein STRICTOSIDINE SYNTHASE-LIKE 13 OS=Arabidopsis thaliana OX=3702 GN=SSL13 PE=1 SV=1	Strictosidine synthase-like OS=Populus alba OX=43335 GN=D5086_0000200040 PE=3 SV=1	J	Translation, ribosomal structure and biogenesis	PREDICTED: strictosidine synthase-like [Populus euphratica]
L.us.o.m.scaffold177.19	Δ(SNP-index)&Δ(InDel-index)	Biological Process: mRNA splicing, via spliceosome (GO:0000398);; Molecular Function: RNA binding (GO:0003723);; Cellular Component: spliceosomal complex (GO:0005681);; Cellular Component: U6 snRNP (GO:0005688);; Cellular Component: U4/U6 x U5 tri-snRNP complex (GO:0046540);;	K12627|2.8e-43|qsu:112010467|K12627 U6 snRNA-associated Sm-like protein LSm8 | (RefSeq) sm-like protein LSM8	LSM domain	Sm-like protein LSM8 OS=Arabidopsis thaliana OX=3702 GN=LSM8 PE=1 SV=1	U6 snRNA-associated Sm-like protein LSm8 OS=Acer yangbiense OX=1000413 GN=LSM8 PE=3 SV=1	A	RNA processing and modification	hypothetical protein CICLE_v10023032mg [Citrus clementina]
L.us.o.m.scaffold177.50	Δ(SNP-index)&Δ(InDel-index)	Biological Process: reproduction (GO:0000003);; Biological Process: developmental process involved in reproduction (GO:0003006);; Molecular Function: molecular_function (GO:0003674);; Molecular Function: catalytic activity (GO:0003824);; Molecular Function: acetyl-CoA carboxylase activity (GO:0003989);; Cellular Component: cellular_component (GO:0005575);; Cellular Component: obsolete cell (GO:00…	K11262|5.3e-93|hbr:110646114|K11262 acetyl-CoA carboxylase / biotin carboxylase 1 [EC:6.4.1.2 6.3.4.14 2.1.3.15] | (RefSeq) acetyl-CoA carboxylase 1-like isoform X1	Carboxyl transferase domain	Acetyl-CoA carboxylase 1 OS=Arabidopsis thaliana OX=3702 GN=ACC1 PE=1 SV=1	Acetyl-CoA carboxylase OS=Hevea brasiliensis OX=3981 GN=GH714_024630 PE=4 SV=1	I	Lipid transport and metabolism	Acetyl-CoA carboxylase 1 -like protein [Gossypium arboreum]
L.us.o.m.scaffold123.26	Δ(SNP-index)&Δ(InDel-index)	Molecular Function: glucose-6-phosphate isomerase activity (GO:0004347);; Biological Process: gluconeogenesis (GO:0006094);; Biological Process: glycolytic process (GO:0006096);;	K01810|5.5e-299|cic:CICLE_v10000603mg|K01810 glucose-6-phosphate isomerase [EC:5.3.1.9] | (RefSeq) hypothetical protein	Phosphoglucose isomerase	Glucose-6-phosphate isomerase 1, chloroplastic OS=Arabidopsis thaliana OX=3702 GN=PGI1 PE=1 SV=1	Glucose-6-phosphate isomerase OS=Citrus clementina OX=85681 GN=CICLE_v10000603mg PE=3 SV=1	G	Carbohydrate transport and metabolism	hypothetical protein CICLE_v10000603mg [Citrus clementina]
L.us.o.m.scaffold181.2	Δ(SNP-index)&Δ(InDel-index)	Molecular Function: protein kinase activity (GO:0004672);; Molecular Function: ATP binding (GO:0005524);;	K08864|2.1e-275|pop:7460106|K08864 tousled-like kinase [EC:2.7.11.1] | (RefSeq) serine/threonine-protein kinase TOUSLED isoform X1	Protein kinase domain	Serine/threonine-protein kinase TOUSLED OS=Arabidopsis thaliana OX=3702 GN=TOUSLED PE=1 SV=1	Protein kinase domain-containing protein OS=Populus trichocarpa OX=3694 GN=POPTR_009G155400 PE=4 SV=3	T	Signal transduction mechanisms	hypothetical protein POPTR_0009s15730g [Populus trichocarpa]
L.us.o.m.scaffold260.12	Δ(SNP-index)&Δ(InDel-index)	Molecular Function: protein serine/threonine kinase activity (GO:0004674);; Molecular Function: ATP binding (GO:0005524);; Cellular Component: integral component of membrane (GO:0016021);;	K00924|8.5e-16|mtr:MTR_4g070970|K00924 kinase [EC:2.7.1.-] | (RefSeq) LRR receptor-like kinase family protein	Protein kinase domain	LRR receptor-like serine/threonine-protein kinase OS=Arabidopsis thaliana OX=3702 GN=RGI3 PE=1 SV=1	Protein kinase domain-containing protein OS=Nyssa sinensis OX=561372 GN=F0562_009949 PE=3 SV=1	T	Signal transduction mechanisms	hypothetical protein CICLE_v10007329mg [Citrus clementina]
L.us.o.m.scaffold22.112	Δ(SNP-index)&Δ(InDel-index)	Cellular Component: integral component of membrane (GO:0016021);; Molecular Function: transmembrane transporter activity (GO:0022857);;	--	Major Facilitator Superfamily	SPX domain-containing membrane protein At4g22990 OS=Arabidopsis thaliana OX=3702 GN=At4g22990 PE=2 SV=2	SPX domain-containing protein OS=Citrus sinensis OX=2711 GN=CISIN_1g005307mg PE=4 SV=1	P	Inorganic ion transport and metabolism	PREDICTED: SPX domain-containing membrane protein At4g22990-like isoform X4 [Citrus sinensis]
L.us.o.m.scaffold22.100	Δ(SNP-index)&Δ(InDel-index)	Molecular Function: AT DNA binding (GO:0003680);; Molecular Function: DNA-binding transcription factor activity (GO:0003700);; Cellular Component: nucleus (GO:0005634);; Biological Process: vegetative to reproductive phase transition of meristem (GO:0010228);;	--	Plants and Prokaryotes Conserved (PCC) domain	AT-hook motif nuclear-localized protein 22 OS=Arabidopsis thaliana OX=3702 GN=AHL22 PE=1 SV=1	AT-hook motif nuclear-localized protein OS=Ricinus communis OX=3988 GN=RCOM_1612340 PE=4 SV=1	K	Transcription	ESC, putative [Ricinus communis]
L.us.o.m.scaffold177.42	Δ(SNP-index)&Δ(InDel-index)	Molecular Function: DNA binding (GO:0003677);; Cellular Component: nucleus (GO:0005634);; Biological Process: regulation of transcription, DNA-templated (GO:0006355);; Biological Process: auxin-activated signaling pathway (GO:0009734);;	K14486|1.2e-59|cqi:110688135|K14486 auxin response factor | (RefSeq) auxin response factor 1-like	Auxin response factor	Auxin response factor 17 OS=Arabidopsis thaliana OX=3702 GN=ARF17 PE=2 SV=1	Auxin response factor OS=Jatropha curcas OX=180498 GN=JCGZ_12025 PE=3 SV=1	K	Transcription	hypothetical protein JCGZ_12025 [Jatropha curcas]
L.us.o.m.scaffold260.16	Δ(SNP-index)&Δ(InDel-index)	--	K11294|4.9e-22|ini:109185820|K11294 nucleolin | (RefSeq) nucleolin-like	Domain of unknown function (DUF4283)	--	Uncharacterized protein At4g02000 family OS=Cajanus cajan OX=3821 GN=KK1_032176 PE=4 SV=1	T	Signal transduction mechanisms	Hypothetical protein glysoja_015747, partial [Glycine soja]
L.us.o.m.scaffold22.111	Δ(SNP-index)&Δ(InDel-index)	Molecular Function: calcium ion binding (GO:0005509);; Molecular Function: transferase activity, transferring acyl groups (GO:0016746);;	K13510|4.3e-226|pop:7464884|K13510 lysophosphatidylcholine acyltransferase / lyso-PAF acetyltransferase [EC:2.3.1.23 2.3.1.67] | (RefSeq) lysophospholipid acyltransferase LPEAT2 isoform X1	Acyltransferase	Lysophospholipid acyltransferase LPEAT2 OS=Arabidopsis thaliana OX=3702 GN=LPEAT2 PE=1 SV=1	Uncharacterized protein OS=Populus alba OX=43335 GN=D5086_0000046890 PE=4 SV=1	I	Lipid transport and metabolism	hypothetical protein POPTR_0014s07030g [Populus trichocarpa]
L.us.o.m.scaffold177.14	Δ(SNP-index)&Δ(InDel-index)	Molecular Function: zinc ion binding (GO:0008270);; Biological Process: protein ubiquitination (GO:0016567);;	K10144|2.8e-120|jcu:105642457|K10144 RING finger and CHY zinc finger domain-containing protein 1 [EC:2.3.2.27] | (RefSeq) E3 ubiquitin-protein ligase MIEL1	Zinc-ribbon	E3 ubiquitin-protein ligase MIEL1 OS=Arabidopsis thaliana OX=3702 GN=MIEL1 PE=1 SV=1	Uncharacterized protein OS=Jatropha curcas OX=180498 GN=JCGZ_13862 PE=4 SV=1	O	Posttranslational modification, protein turnover, chaperones	hypothetical protein JCGZ_13862 [Jatropha curcas]
L.us.o.m.scaffold177.28	Δ(SNP-index)&Δ(InDel-index)	--	K23280|3.8e-15|sly:101257103|K23280 rhamnogalacturonan I rhamnosyltransferase [EC:2.4.1.351] | (RefSeq) uncharacterized protein LOC101257103 isoform X1	gag-polypeptide of LTR copia-type	--	Retrotran_gag_3 domain-containing protein OS=Trifolium subterraneum OX=3900 GN=TSUD_412260 PE=4 SV=1	L	Replication, recombination and repair	PREDICTED: LOW QUALITY PROTEIN: uncharacterized protein LOC103432693 [Malus domestica]
L.us.o.m.scaffold177.33	Δ(SNP-index)&Δ(InDel-index)	--	K01191|9.0e-37|pxb:103958275|K01191 alpha-mannosidase [EC:3.2.1.24] | (RefSeq) alpha-mannosidase At3g26720-like	Protein of unknown function (DUF1644)	--	Uncharacterized protein OS=Jatropha curcas OX=180498 GN=JCGZ_12035 PE=4 SV=1	S	Function unknown	hypothetical protein JCGZ_12035 [Jatropha curcas]
L.us.o.m.scaffold123.76	Δ(SNP-index)&Δ(InDel-index)	Molecular Function: hydrolase activity, hydrolyzing O-glycosyl compounds (GO:0004553);; Biological Process: carbohydrate metabolic process (GO:0005975);; Molecular Function: carbohydrate binding (GO:0030246);;	K01187|5.8e-47|jcu:105636816|K01187 alpha-glucosidase [EC:3.2.1.20] | (RefSeq) alpha-glucosidase	Glycosyl hydrolases family 31	Probable alpha-glucosidase Os06g0675700 OS=Oryza sativa subsp. japonica OX=39947 GN=Os06g0675700 PE=1 SV=1	Uncharacterized protein OS=Jatropha curcas OX=180498 GN=JCGZ_09182 PE=3 SV=1	G	Carbohydrate transport and metabolism	hypothetical protein JCGZ_09182 [Jatropha curcas]
L.us.o.m.scaffold22.104	Δ(SNP-index)&Δ(InDel-index)	--	--	--	--	Uncharacterized protein OS=Gossypium tomentosum OX=34277 GN=ES332_D11G093400v1 PE=4 SV=1	--	--	hypothetical protein F383_16021 [Gossypium arboreum]
L.us.o.m.scaffold177.16	Δ(SNP-index)&Δ(InDel-index)	Cellular Component: plasma membrane (GO:0005886);; Biological Process: carbohydrate transport (GO:0008643);; Cellular Component: integral component of membrane (GO:0016021);;	K15382|2.4e-79|jcu:105643286|K15382 solute carrier family 50 (sugar transporter) | (RefSeq) bidirectional sugar transporter N3	Sugar efflux transporter for intercellular exchange	Bidirectional sugar transporter SWEET14 OS=Oryza sativa subsp. indica OX=39946 GN=SWEET14 PE=2 SV=1	Bidirectional sugar transporter SWEET OS=Jatropha curcas OX=180498 GN=JCGZ_13859 PE=3 SV=1	U	Intracellular trafficking, secretion, and vesicular transport	hypothetical protein JCGZ_13859 [Jatropha curcas]
L.us.o.m.scaffold177.17	Δ(SNP-index)&Δ(InDel-index)	Molecular Function: ATP transmembrane transporter activity (GO:0005347);; Cellular Component: integral component of membrane (GO:0016021);;	K15103|1.9e-35|mis:MICPUN_94166|K15103 solute carrier family 25 (mitochondrial uncoupling protein), member 8/9 | (RefSeq) mitochondrial carrier family	Mitochondrial carrier protein	Mitochondrial substrate carrier family protein ucpB OS=Dictyostelium discoideum OX=44689 GN=ucpB PE=3 SV=1	Uncharacterized protein OS=Manihot esculenta OX=3983 GN=MANES_05G068900 PE=3 SV=1	C	Energy production and conversion	hypothetical protein JCGZ_22018 [Jatropha curcas]
L.us.o.m.scaffold260.4	Δ(SNP-index)&Δ(InDel-index)	--	--	B3 DNA binding domain	--	--	--	--	--
L.us.o.m.scaffold260.7	Δ(SNP-index)&Δ(InDel-index)	Molecular Function: protein binding (GO:0005515);; Cellular Component: cellular_component (GO:0005575);; Cellular Component: intracellular (GO:0005622);; Cellular Component: obsolete cell (GO:0005623);; Cellular Component: nucleus (GO:0005634);; Cellular Component: nucleoplasm (GO:0005654);; Cellular Component: nuclear body (GO:0016604);; Cellular Component: nuclear speck (GO:0016607);; Cellular …	--	WW domain	Formin-binding protein 4 OS=Homo sapiens OX=9606 GN=FNBP4 PE=1 SV=3	Uncharacterized protein OS=Salix brachista OX=2182728 GN=DKX38_025575 PE=4 SV=1	A	RNA processing and modification	hypothetical protein POPTR_0001s38050g [Populus trichocarpa]
L.us.o.m.scaffold22.109	Δ(SNP-index)&Δ(InDel-index)	Molecular Function: molecular_function (GO:0003674);; Molecular Function: nucleic acid binding (GO:0003676);; Molecular Function: RNA binding (GO:0003723);; Molecular Function: mRNA binding (GO:0003729);; Molecular Function: catalytic activity (GO:0003824);; Molecular Function: binding (GO:0005488);; Biological Process: nucleobase-containing compound metabolic process (GO:0006139);; Biological Pr…	K15919|3.0e-211|cic:CICLE_v10023615mg|K15919 glyoxylate/hydroxypyruvate reductase [EC:1.1.1.79 1.1.1.81] | (RefSeq) hypothetical protein	TUTase nucleotidyltransferase domain	UTP:RNA uridylyltransferase 1 OS=Arabidopsis thaliana OX=3702 GN=URT1 PE=1 SV=2	JHL05D22.13 protein OS=Jatropha curcas OX=180498 GN=JHL05D22.13 PE=4 SV=1	D	Cell cycle control, cell division, chromosome partitioning	JHL05D22.13 [Jatropha curcas]
L.us.o.m.scaffold123.52	Δ(SNP-index)&Δ(InDel-index)	Biological Process: double-strand break repair via homologous recombination (GO:0000724);; Molecular Function: zinc ion binding (GO:0008270);; Molecular Function: ligase activity (GO:0016874);; Molecular Function: SUMO transferase activity (GO:0019789);; Cellular Component: Smc5-Smc6 complex (GO:0030915);;	K22756|1.1e-75|jre:109012836|K22756 E3 SUMO-protein ligase NSE2 [EC:2.3.2.-] | (RefSeq) E3 SUMO-protein ligase MMS21	Zinc-finger of the MIZ type in Nse subunit	E3 SUMO-protein ligase MMS21 OS=Arabidopsis thaliana OX=3702 GN=MMS21 PE=1 SV=1	E3 SUMO-protein ligase MMS21 OS=Juglans regia OX=51240 GN=LOC109012836 PE=3 SV=1	S	Function unknown	hypothetical protein JCGZ_15301 [Jatropha curcas]
L.us.o.m.scaffold177.51	Δ(SNP-index)&Δ(InDel-index)	Molecular Function: molecular_function (GO:0003674);; Molecular Function: nucleic acid binding (GO:0003676);; Molecular Function: DNA binding (GO:0003677);; Molecular Function: single-stranded DNA binding (GO:0003697);; Molecular Function: binding (GO:0005488);; Cellular Component: cellular_component (GO:0005575);; Cellular Component: intracellular (GO:0005622);; Cellular Component: obsolete cell…	--	--	Nodulin homeobox OS=Arabidopsis thaliana OX=3702 GN=NDX PE=2 SV=1	Homeobox domain-containing protein (Fragment) OS=Hevea brasiliensis OX=3981 GN=GH714_039408 PE=4 SV=1	K	Transcription	hypothetical protein JCGZ_22010 [Jatropha curcas]
L.us.o.m.scaffold260.19	Δ(SNP-index)&Δ(InDel-index)	--	--	--	--	--	--	--	PREDICTED: uncharacterized protein LOC104899270 [Beta vulgaris subsp. vulgaris]
L.us.o.m.scaffold177.27	Δ(SNP-index)&Δ(InDel-index)	--	K12447|6.7e-98|thj:104808371|K12447 UDP-sugar pyrophosphorylase [EC:2.7.7.64] | (RefSeq) uncharacterized protein LOC104808371	Reverse transcriptase (RNA-dependent DNA polymerase)	Retrovirus-related Pol polyprotein from transposon RE2 OS=Arabidopsis thaliana OX=3702 GN=RE2 PE=4 SV=1	Retrovirus-related Pol polyprotein from transposon TNT 1-94 OS=Trifolium pratense OX=57577 GN=L195_g023749 PE=4 SV=1	L	Replication, recombination and repair	hypothetical protein VITISV_025518 [Vitis vinifera]
L.us.o.m.scaffold22.106	Δ(SNP-index)&Δ(InDel-index)	--	--	GRF zinc finger	--	--	--	--	--
L.us.o.m.scaffold228.25	Δ(SNP-index)&Δ(InDel-index)	Cellular Component: extracellular region (GO:0005576);; Biological Process: rejection of self pollen (GO:0060320);;	--	Plant self-incompatibility protein S1	S-protein homolog 3 OS=Arabidopsis thaliana OX=3702 GN=SPH3 PE=2 SV=1	S-protein homolog OS=Gossypium tomentosum OX=34277 GN=ES332_A08G226000v1 PE=3 SV=1	--	--	hypothetical protein PHAVU_010G083600g [Phaseolus vulgaris]
L.us.o.m.scaffold177.49	Δ(SNP-index)&Δ(InDel-index)	Molecular Function: acetyl-CoA carboxylase activity (GO:0003989);; Molecular Function: ATP binding (GO:0005524);; Biological Process: fatty acid biosynthetic process (GO:0006633);; Molecular Function: metal ion binding (GO:0046872);;	K11262|0.0e+00|rcu:8263032|K11262 acetyl-CoA carboxylase / biotin carboxylase 1 [EC:6.4.1.2 6.3.4.14 2.1.3.15] | (RefSeq) acetyl-CoA carboxylase 1	Acetyl-CoA carboxylase, central region	Acetyl-CoA carboxylase 1 OS=Arabidopsis thaliana OX=3702 GN=ACC1 PE=1 SV=1	Acetyl-CoA carboxylase OS=Ricinus communis OX=3988 GN=RCOM_1033990 PE=4 SV=1	I	Lipid transport and metabolism	Homomeric Acetyl-CoA Carboxylase (Hom-ACCase) [Ricinus communis]
L.us.o.m.scaffold123.63	Δ(SNP-index)&Δ(InDel-index)	Biological Process: intracellular protein transport (GO:0006886);;	K21198|1.0e-122|jcu:105636806|K21198 gamma-soluble NSF attachment protein | (RefSeq) gamma-soluble NSF attachment protein isoform X2	Soluble NSF attachment protein, SNAP	Gamma-soluble NSF attachment protein OS=Arabidopsis thaliana OX=3702 GN=GSNAP PE=2 SV=1	Uncharacterized protein OS=Jatropha curcas OX=180498 GN=JCGZ_09168 PE=3 SV=1	U	Intracellular trafficking, secretion, and vesicular transport	hypothetical protein JCGZ_09168 [Jatropha curcas]
L.us.o.m.scaffold123.58	Δ(SNP-index)&Δ(InDel-index)	Molecular Function: molecular_function (GO:0003674);; Molecular Function: nucleic acid binding (GO:0003676);; Molecular Function: DNA binding (GO:0003677);; Molecular Function: DNA-binding transcription factor activity (GO:0003700);; Molecular Function: binding (GO:0005488);; Cellular Component: nucleus (GO:0005634);; Biological Process: regulation of transcription, DNA-templated (GO:0006355);; B…	K22756|2.8e-23|nto:104088813|K22756 E3 SUMO-protein ligase NSE2 [EC:2.3.2.-] | (RefSeq) E3 SUMO-protein ligase MMS21 isoform X1	Homeodomain	Homeobox-leucine zipper protein ATHB-52 OS=Arabidopsis thaliana OX=3702 GN=ATHB-52 PE=2 SV=1	Homeobox domain-containing protein OS=Jatropha curcas OX=180498 GN=JCGZ_15302 PE=4 SV=1	K	Transcription	hypothetical protein JCGZ_15302 [Jatropha curcas]
L.us.o.m.scaffold252.24	Δ(SNP-index)&Δ(InDel-index)	Cellular Component: integral component of membrane (GO:0016021);;	K13466|5.5e-59|pop:18105649|K13466 EIX receptor 1/2 | (RefSeq) receptor-like protein EIX2 isoform X1	Leucine rich repeat	Receptor-like protein EIX2 OS=Solanum lycopersicum OX=4081 GN=EIX2 PE=1 SV=2	LRRNT_2 domain-containing protein OS=Manihot esculenta OX=3983 GN=MANES_16G058200 PE=4 SV=1	S	Function unknown	hypothetical protein JCGZ_26661 [Jatropha curcas]
L.us.o.m.scaffold123.7	Δ(SNP-index)&Δ(InDel-index)	Molecular Function: methyltransferase activity (GO:0008168);; Biological Process: methylation (GO:0032259);;	K09419|4.1e-49|spen:107005729|K09419 heat shock transcription factor, other eukaryote | (RefSeq) heat stress transcription factor A-5 isoform X1	Lysine methyltransferase	Histidine protein methyltransferase 1 homolog OS=Dictyostelium discoideum OX=44689 GN=DDB_G0270580 PE=3 SV=1	Uncharacterized protein OS=Ricinus communis OX=3988 GN=RCOM_0143500 PE=4 SV=1	S	Function unknown	conserved hypothetical protein [Ricinus communis]
L.us.o.m.scaffold181.1	Δ(SNP-index)&Δ(InDel-index)	Molecular Function: ATP binding (GO:0005524);; Cellular Component: chromosome (GO:0005694);; Biological Process: chromosome organization (GO:0051276);;	K06669|4.6e-179|rcu:8260670|K06669 structural maintenance of chromosome 3 (chondroitin sulfate proteoglycan 6) | (RefSeq) structural maintenance of chromosomes protein 3 isoform X1	SMC proteins Flexible Hinge Domain	Structural maintenance of chromosomes protein 3 OS=Arabidopsis thaliana OX=3702 GN=SMC3 PE=2 SV=1	Putative structural maintenance of chromosomes protein OS=Rosa chinensis OX=74649 GN=RchiOBHm_Chr7g0186731 PE=3 SV=1	D	Cell cycle control, cell division, chromosome partitioning	Structural maintenance of chromosome, putative [Ricinus communis]
L.us.o.m.scaffold177.18	Δ(SNP-index)&Δ(InDel-index)	Biological Process: signal transduction (GO:0007165);;	K20642|1.1e-133|aip:107645583|K20642 Rho GTPase-activating protein 22/24/25 | (RefSeq) rho GTPase-activating protein 2	RhoGAP domain	Rho GTPase-activating protein 2 OS=Arabidopsis thaliana OX=3702 GN=ROPGAP2 PE=1 SV=1	Uncharacterized protein OS=Manihot esculenta OX=3983 GN=MANES_05G069300 PE=4 SV=1	T	Signal transduction mechanisms	PREDICTED: rho GTPase-activating protein 2 [Populus euphratica]
L.us.o.m.scaffold252.11	Δ(SNP-index)&Δ(InDel-index)	Molecular Function: transferase activity, transferring glycosyl groups (GO:0016757);;	K23869|1.1e-215|mesc:110612043|K23869 galactan beta-1,4-galactosyltransferase [EC:2.4.1.-] | (RefSeq) galactan beta-1,4-galactosyltransferase GALS3-like	Glycosyltransferase family 92	Galactan beta-1,4-galactosyltransferase GALS3 OS=Arabidopsis thaliana OX=3702 GN=GALS3 PE=2 SV=1	Glycosyltransferase family 92 protein OS=Manihot esculenta OX=3983 GN=MANES_03G072700 PE=3 SV=1	S	Function unknown	hypothetical protein JCGZ_10997 [Jatropha curcas]
L.us.o.m.scaffold22.105	Δ(SNP-index)&Δ(InDel-index)	Molecular Function: protein binding (GO:0005515);; Cellular Component: cellular_component (GO:0005575);; Cellular Component: obsolete cell (GO:0005623);; Cellular Component: cell-cell junction (GO:0005911);; Cellular Component: plasmodesma (GO:0009506);; Cellular Component: endomembrane system (GO:0012505);; Cellular Component: cell junction (GO:0030054);; Cellular Component: obsolete cell part (…	K23286|2.5e-115|mis:MICPUN_82791|K23286 neurobeachin-like protein 1/2 | (RefSeq) predicted protein	Beige/BEACH domain	BEACH domain-containing protein C2 OS=Arabidopsis thaliana OX=3702 GN=BCHC2 PE=1 SV=1	Nucleotide binding protein, putative OS=Ricinus communis OX=3988 GN=RCOM_1612580 PE=4 SV=1	U	Intracellular trafficking, secretion, and vesicular transport	hypothetical protein POPTR_0002s15100g [Populus trichocarpa]
L.us.o.m.scaffold177.13	Δ(SNP-index)&Δ(InDel-index)	Molecular Function: protein serine/threonine phosphatase activity (GO:0004722);; Cellular Component: nucleus (GO:0005634);; Biological Process: brassinosteroid mediated signaling pathway (GO:0009742);; Molecular Function: metal ion binding (GO:0046872);;	K01090|0.0e+00|jcu:105650068|K01090 protein phosphatase [EC:3.1.3.16] | (RefSeq) serine/threonine-protein phosphatase BSL1	Calcineurin-like phosphoesterase	Serine/threonine-protein phosphatase BSL1 OS=Arabidopsis thaliana OX=3702 GN=BSL1 PE=1 SV=2	Serine/threonine-protein phosphatase OS=Jatropha curcas OX=180498 GN=JCGZ_22008 PE=3 SV=1	T	Signal transduction mechanisms	hypothetical protein JCGZ_22008 [Jatropha curcas]
L.us.o.m.scaffold252.25	Δ(SNP-index)&Δ(InDel-index)	Molecular Function: protein binding (GO:0005515);;	K13466|9.1e-165|pavi:110759321|K13466 EIX receptor 1/2 | (RefSeq) probable LRR receptor-like serine/threonine-protein kinase At4g36180	Leucine rich repeat	Receptor-like protein EIX1 OS=Solanum lycopersicum OX=4081 GN=EIX1 PE=2 SV=2	LRR-RLK OS=Vernicia montana OX=316732 PE=2 SV=1	S	Function unknown	Disease resistance family protein / LRR family protein, putative [Theobroma cacao]
L.us.o.m.scaffold260.14	Δ(SNP-index)&Δ(InDel-index)	Molecular Function: nucleic acid binding (GO:0003676);; Biological Process: DNA integration (GO:0015074);; Molecular Function: hydrolase activity (GO:0016787);;	K23288|1.7e-25|gra:105761952|K23288 syndetin | (RefSeq) uncharacterized LOC105761952	Retrotransposon gag protein	--	Retrovirus-related Pol polyprotein from transposon TNT 1-94 OS=Apostasia shenzhenica OX=1088818 GN=AXF42_Ash004935 PE=4 SV=1	L	Replication, recombination and repair	PREDICTED: uncharacterized protein LOC102631362 [Citrus sinensis]
L.us.o.m.scaffold252.8	Δ(SNP-index)&Δ(InDel-index)	Cellular Component: chloroplast thylakoid membrane (GO:0009535);; Cellular Component: integral component of membrane (GO:0016021);; Biological Process: photosystem I assembly (GO:0048564);; Biological Process: response to photooxidative stress (GO:0080183);;	--	--	Ycf3-interacting protein 1, chloroplastic OS=Nicotiana tabacum OX=4097 PE=1 SV=2	Uncharacterized protein OS=Jatropha curcas OX=180498 GN=JCGZ_10999 PE=4 SV=1	S	Function unknown	hypothetical protein JCGZ_10999 [Jatropha curcas]
L.us.o.m.scaffold228.16	Δ(SNP-index)&Δ(InDel-index)	Molecular Function: oxidoreductase activity (GO:0016491);;	--	--	Ferroptosis suppressor protein 1 OS=Taeniopygia guttata OX=59729 GN=AIFM2 PE=2 SV=1	Pyr_redox_2 domain-containing protein OS=Brassica oleracea OX=3712 GN=BOLC3T19148H PE=4 SV=1	C	Energy production and conversion	PREDICTED: apoptosis-inducing factor homolog A-like [Camelina sativa]
L.us.o.m.scaffold123.1	Δ(SNP-index)&Δ(InDel-index)	--	K10691|9.1e-15|ats:109762802|K10691 E3 ubiquitin-protein ligase UBR4 [EC:2.3.2.27] | (RefSeq) LOC109762802; auxin transport protein BIG	GDSL-like Lipase/Acylhydrolase	GDSL esterase/lipase At4g28780 OS=Arabidopsis thaliana OX=3702 GN=At4g28780 PE=2 SV=1	Lipase_GDSL domain-containing protein OS=Hevea brasiliensis OX=3981 GN=GH714_022755 PE=3 SV=1	I	Lipid transport and metabolism	hypothetical protein CICLE_v10020709mg [Citrus clementina]
L.us.o.m.scaffold123.4	Δ(SNP-index)&Δ(InDel-index)	Molecular Function: protein serine/threonine kinase activity (GO:0004674);; Molecular Function: transmembrane receptor protein tyrosine kinase activity (GO:0004714);; Molecular Function: ATP binding (GO:0005524);; Cellular Component: plasma membrane (GO:0005886);; Biological Process: protein phosphorylation (GO:0006468);; Cellular Component: integral component of membrane (GO:0016021);;	--	Salt stress response/antifungal	--	ATP binding protein, putative OS=Ricinus communis OX=3988 GN=RCOM_1548980 PE=4 SV=1	--	--	ATP binding protein, putative [Ricinus communis]
L.us.o.m.scaffold252.29	Δ(SNP-index)&Δ(InDel-index)	--	--	--	--	Uncharacterized protein OS=Helianthus annuus OX=4232 GN=HannXRQ_Chr16g0514301 PE=4 SV=1	--	--	--
L.us.o.m.scaffold252.23	Δ(SNP-index)&Δ(InDel-index)	Molecular Function: peptidyl-prolyl cis-trans isomerase activity (GO:0003755);;	K01802|1.3e-53|csv:101221114|K01802 peptidylprolyl isomerase [EC:5.2.1.8] | (RefSeq) peptidyl-prolyl cis-trans isomerase FKBP13, chloroplastic isoform X1	FKBP-type peptidyl-prolyl cis-trans isomerase	Peptidyl-prolyl cis-trans isomerase FKBP13, chloroplastic OS=Arabidopsis thaliana OX=3702 GN=FKBP13 PE=1 SV=2	Peptidylprolyl isomerase OS=Manihot esculenta OX=3983 GN=MANES_16G058400 PE=4 SV=1	O	Posttranslational modification, protein turnover, chaperones	PREDICTED: peptidyl-prolyl cis-trans isomerase FKBP13, chloroplastic-like isoform 1 [Cucumis sativus]
L.us.o.m.scaffold123.59	Δ(SNP-index)&Δ(InDel-index)	Molecular Function: oxidoreductase activity (GO:0016491);;	K23164|3.8e-162|pop:7485137|K23164 reticulon-4-interacting protein 1, mitochondrial | (RefSeq) reticulon-4-interacting protein 1, mitochondrial	Zinc-binding dehydrogenase	Reticulon-4-interacting protein 1, mitochondrial OS=Bos taurus OX=9913 GN=RTN4IP1 PE=2 SV=1	Oxidoreductase family protein OS=Populus alba OX=43335 GN=D5086_0000119170 PE=4 SV=1	C	Energy production and conversion	oxidoreductase family protein [Populus trichocarpa]
L.us.o.m.scaffold123.62	Δ(SNP-index)&Δ(InDel-index)	Biological Process: mRNA splicing, via spliceosome (GO:0000398);; Cellular Component: U5 snRNP (GO:0005682);; Cellular Component: U1 snRNP (GO:0005685);; Cellular Component: U2 snRNP (GO:0005686);; Cellular Component: U4 snRNP (GO:0005687);; Cellular Component: cytoplasm (GO:0005737);; Cellular Component: U4/U6 x U5 tri-snRNP complex (GO:0046540);; Cellular Component: U2-type prespliceosome (GO:0…	K11086|4.5e-118|pop:18095770|K11086 small nuclear ribonucleoprotein B and B' | (RefSeq) small nuclear ribonucleoprotein-associated protein B'	LSM domain	Small nuclear ribonucleoprotein-associated protein B&apos; OS=Gallus gallus OX=9031 GN=SNRPB PE=2 SV=1	Sm domain-containing protein OS=Populus trichocarpa OX=3694 GN=POPTR_001G440100 PE=3 SV=1	A	RNA processing and modification	hypothetical protein POPTR_0001s43060g [Populus trichocarpa]
L.us.o.m.scaffold181.3	Δ(SNP-index)&Δ(InDel-index)	Cellular Component: integral component of membrane (GO:0016021);;	--	--	Protein BUNDLE SHEATH DEFECTIVE 2, chloroplastic OS=Chlamydomonas reinhardtii OX=3055 GN=BSD2 PE=1 SV=1	Uncharacterized protein OS=Gossypium tomentosum OX=34277 GN=ES332_A07G132500v1 PE=4 SV=1	S	Function unknown	Chaperone DnaJ [Gossypium arboreum]
L.us.o.m.scaffold22.94	Δ(SNP-index)&Δ(InDel-index)	Cellular Component: integral component of membrane (GO:0016021);; Biological Process: vesicle-mediated transport (GO:0016192);;	K20368|9.8e-39|hbr:110647696|K20368 protein cornichon | (RefSeq) protein cornichon homolog 4-like isoform X1	Cornichon protein	Protein cornichon homolog 4 OS=Arabidopsis thaliana OX=3702 GN=At1g12390 PE=1 SV=1	Uncharacterized protein OS=Coffea canephora OX=49390 GN=GSCOC_T00030351001 PE=3 SV=1	--	--	unnamed protein product [Coffea canephora]
L.us.o.m.scaffold22.103	Δ(SNP-index)&Δ(InDel-index)	Molecular Function: protein binding (GO:0005515);;	K01583|3.9e-11|bvg:104904245|K01583 arginine decarboxylase [EC:4.1.1.19] | (RefSeq) arginine decarboxylase	FHA domain	--	FHA domain-containing protein OS=Jatropha curcas OX=180498 GN=JCGZ_14508 PE=4 SV=1	S	Function unknown	hypothetical protein JCGZ_14508 [Jatropha curcas]
L.us.o.m.scaffold22.99	Δ(SNP-index)&Δ(InDel-index)	Molecular Function: ARF guanyl-nucleotide exchange factor activity (GO:0005086);; Cellular Component: trans-Golgi network (GO:0005802);; Cellular Component: cytosol (GO:0005829);; Biological Process: regulation of ARF protein signal transduction (GO:0032012);;	K18442|0.0e+00|rcu:8289168|K18442 brefeldin A-inhibited guanine nucleotide-exchange protein | (RefSeq) brefeldin A-inhibited guanine nucleotide-exchange protein 2	Sec7 domain	Brefeldin A-inhibited guanine nucleotide-exchange protein 2 OS=Arabidopsis thaliana OX=3702 GN=BIG2 PE=2 SV=1	Cytohesin 1, 2, 3, putative OS=Ricinus communis OX=3988 GN=RCOM_1612320 PE=4 SV=1	L	Replication, recombination and repair	cytohesin 1, 2, 3, putative [Ricinus communis]
L.us.o.m.scaffold228.12	Δ(SNP-index)&Δ(InDel-index)	Cellular Component: signal recognition particle, endoplasmic reticulum targeting (GO:0005786);; Biological Process: SRP-dependent cotranslational protein targeting to membrane (GO:0006614);; Molecular Function: 7S RNA binding (GO:0008312);; Molecular Function: endoplasmic reticulum signal peptide binding (GO:0030942);;	K03104|2.5e-49|mesc:110613192|K03104 signal recognition particle subunit SRP14 | (RefSeq) signal recognition particle 14 kDa protein-like	Signal recognition particle 14kD protein	Signal recognition particle 14 kDa protein OS=Arabidopsis thaliana OX=3702 GN=SRP14 PE=2 SV=2	Uncharacterized protein OS=Manihot esculenta OX=3983 GN=MANES_04G036800 PE=3 SV=1	U	Intracellular trafficking, secretion, and vesicular transport	Signal recognition particle 14 kDa -like protein [Gossypium arboreum]
L.us.o.m.scaffold177.46	Δ(SNP-index)&Δ(InDel-index)	--	--	--	--	Uncharacterized protein OS=Acer yangbiense OX=1000413 GN=EZV62_015538 PE=4 SV=1	--	--	PREDICTED: uncharacterized protein LOC103697309 [Phoenix dactylifera]
L.us.o.m.scaffold123.54	Δ(SNP-index)&Δ(InDel-index)	Molecular Function: DNA binding (GO:0003677);; Molecular Function: protein dimerization activity (GO:0046983);;	K19984|3.2e-73|psom:113272286|K19984 exocyst complex component 5 | (RefSeq) uncharacterized protein LOC113272286	hAT family C-terminal dimerisation region	Putative AC transposase OS=Zea mays OX=4577 PE=2 SV=2	BED-type domain-containing protein (Fragment) OS=Spinacia oleracea OX=3562 GN=SOVF_185310 PE=4 SV=1	L	Replication, recombination and repair	PREDICTED: zinc finger BED domain-containing protein RICESLEEPER 2-like [Beta vulgaris subsp. vulgaris]
L.us.o.m.scaffold123.39	Δ(SNP-index)&Δ(InDel-index)	--	--	--	--	Uncharacterized protein OS=Manihot esculenta OX=3983 GN=MANES_02G146300 PE=4 SV=1	--	--	hypothetical protein JCGZ_15869 [Jatropha curcas]
L.us.o.m.scaffold123.75	Δ(SNP-index)&Δ(InDel-index)	Molecular Function: carbohydrate binding (GO:0030246);; Molecular Function: maltose alpha-glucosidase activity (GO:0032450);;	K01187|2.4e-148|rcu:8261764|K01187 alpha-glucosidase [EC:3.2.1.20] | (RefSeq) alpha-glucosidase	Glycosyl hydrolases family 31	Alpha-glucosidase OS=Spinacia oleracea OX=3562 PE=1 SV=1	Alpha-glucosidase, putative OS=Ricinus communis OX=3988 GN=RCOM_0252330 PE=3 SV=1	G	Carbohydrate transport and metabolism	alpha-glucosidase, putative [Ricinus communis]
L.us.o.m.scaffold22.96	Δ(SNP-index)&Δ(InDel-index)	Molecular Function: molecular_function (GO:0003674);; Molecular Function: nucleic acid binding (GO:0003676);; Molecular Function: RNA binding (GO:0003723);; Molecular Function: catalytic activity (GO:0003824);; Molecular Function: nuclease activity (GO:0004518);; Molecular Function: endonuclease activity (GO:0004519);; Molecular Function: binding (GO:0005488);; Cellular Component: cellular_compon…	--	--	Pentatricopeptide repeat-containing protein At1g01970 OS=Arabidopsis thaliana OX=3702 GN=At1g01970 PE=2 SV=1	PPR_long domain-containing protein OS=Salix brachista OX=2182728 GN=DKX38_020838 PE=4 SV=1	S	Function unknown	hypothetical protein F383_35923 [Gossypium arboreum]
L.us.o.m.scaffold22.101	Δ(SNP-index)&Δ(InDel-index)	Molecular Function: 4-hydroxy-tetrahydrodipicolinate synthase activity (GO:0008840);; Biological Process: lysine biosynthetic process via diaminopimelate (GO:0009089);;	K01714|1.7e-175|dzi:111304634|K01714 4-hydroxy-tetrahydrodipicolinate synthase [EC:4.3.3.7] | (RefSeq) 4-hydroxy-tetrahydrodipicolinate synthase, chloroplastic isoform X1	Dihydrodipicolinate synthetase family	4-hydroxy-tetrahydrodipicolinate synthase, chloroplastic OS=Nicotiana tabacum OX=4097 GN=DHPS1 PE=2 SV=1	4-hydroxy-tetrahydrodipicolinate synthase OS=Daucus carota subsp. sativus OX=79200 GN=DCAR_008564 PE=3 SV=1	E	Amino acid transport and metabolism	PREDICTED: 4-hydroxy-tetrahydrodipicolinate synthase, chloroplastic [Vitis vinifera]
L.us.o.m.scaffold177.44	Δ(SNP-index)&Δ(InDel-index)	--	K14544|2.0e-07|csl:COCSUDRAFT_65874|K14544 U3 small nucleolar RNA-associated protein 22 | (RefSeq) hypothetical protein	--	Phosphatidylinositol 4-kinase gamma 6 OS=Arabidopsis thaliana OX=3702 GN=PI4KG6 PE=2 SV=1	PI3K/PI4K domain-containing protein OS=Manihot esculenta OX=3983 GN=MANES_01G104300 PE=4 SV=1	T	Signal transduction mechanisms	hypothetical protein JCGZ_25620 [Jatropha curcas]
L.us.o.m.scaffold123.61	Δ(SNP-index)&Δ(InDel-index)	Molecular Function: UDP-glucose 4-epimerase activity (GO:0003978);; Biological Process: galactose metabolic process (GO:0006012);;	K12448|2.9e-211|jcu:105636794|K12448 UDP-arabinose 4-epimerase [EC:5.1.3.5] | (RefSeq) UDP-arabinose 4-epimerase 1	GDP-mannose 4,6 dehydratase	UDP-arabinose 4-epimerase 1 OS=Arabidopsis thaliana OX=3702 GN=MUR4 PE=1 SV=1	NAD(P)-bd_dom domain-containing protein OS=Populus trichocarpa OX=3694 GN=POPTR_001G459700 PE=4 SV=1	G	Carbohydrate transport and metabolism	MURUS 4 family protein [Populus trichocarpa]
L.us.o.m.scaffold228.13	Δ(SNP-index)&Δ(InDel-index)	Biological Process: protein folding (GO:0006457);; Biological Process: protein transport (GO:0015031);;	--	--	--	Trigger_N domain-containing protein OS=Jatropha curcas OX=180498 GN=JCGZ_05726 PE=4 SV=1	--	--	hypothetical protein JCGZ_05726 [Jatropha curcas]
L.us.o.m.scaffold123.74	Δ(SNP-index)&Δ(InDel-index)	Molecular Function: hydrolase activity, hydrolyzing O-glycosyl compounds (GO:0004553);; Biological Process: carbohydrate metabolic process (GO:0005975);; Molecular Function: carbohydrate binding (GO:0030246);;	K01187|3.1e-38|tcc:18595546|K01187 alpha-glucosidase [EC:3.2.1.20] | (RefSeq) alpha-glucosidase	N-terminal barrel of NtMGAM and CtMGAM, maltase-glucoamylase	Alpha-glucosidase OS=Spinacia oleracea OX=3562 PE=1 SV=1	Glycosyl hydrolases family 31 protein isoform 5 (Fragment) OS=Theobroma cacao OX=3641 GN=TCM_027696 PE=3 SV=1	G	Carbohydrate transport and metabolism	Glycosyl hydrolases family 31 protein isoform 1 [Theobroma cacao]
L.us.o.m.scaffold260.5	Δ(SNP-index)&Δ(InDel-index)	--	--	--	--	Uncharacterized protein OS=Salix brachista OX=2182728 GN=DKX38_019234 PE=4 SV=1	L	Replication, recombination and repair	F-box family protein [Populus trichocarpa]
L.us.o.m.scaffold123.27	Δ(SNP-index)&Δ(InDel-index)	Biological Process: carbohydrate metabolic process (GO:0005975);; Molecular Function: raffinose alpha-galactosidase activity (GO:0052692);;	--	--	--	Alpha-galactosidase OS=Linum usitatissimum OX=4006 PE=3 SV=1	--	--	--
L.us.o.m.scaffold123.25	Δ(SNP-index)&Δ(InDel-index)	Molecular Function: protein dimerization activity (GO:0046983);;	K14007|2.1e-39|obr:102710266|K14007 protein transport protein SEC24 | (RefSeq) protein transport protein Sec24-like At3g07100	Protein of unknown function (DUF 659)	--	HAT transposon superfamily protein OS=Zea mays OX=4577 GN=ZEAMMB73_Zm00001d024320 PE=4 SV=1	S	Function unknown	PREDICTED: uncharacterized protein LOC103633377 [Zea mays]
L.us.o.m.scaffold228.23	Δ(SNP-index)&Δ(InDel-index)	Molecular Function: ubiquitin-protein transferase activity (GO:0004842);;	K10260|8.2e-12|ota:OT_ostta09g00430|K10260 F-box and WD-40 domain protein 7 | (RefSeq) WD40/YVTN repeat-like-containing domain	U-box domain	E3 ubiquitin-protein ligase PUB24 OS=Arabidopsis thaliana OX=3702 GN=PUB24 PE=1 SV=1	RING-type E3 ubiquitin transferase OS=Fagus sylvatica OX=28930 GN=FSB_LOCUS22944 PE=4 SV=1	H	Coenzyme transport and metabolism	PREDICTED: E3 ubiquitin-protein ligase PUB24-like [Populus euphratica]
L.us.o.m.scaffold177.21	Δ(SNP-index)&Δ(InDel-index)	--	K15634|3.0e-06|mng:MNEG_9042|K15634 2,3-bisphosphoglycerate-dependent phosphoglycerate mutase [EC:5.4.2.11] | (RefSeq) phosphoglycerate mutase	Histidine phosphatase superfamily (branch 1)	Ubiquitin-associated and SH3 domain-containing protein A OS=Mus musculus OX=10090 GN=Ubash3a PE=1 SV=1	Uncharacterized protein OS=Populus trichocarpa OX=3694 GN=POPTR_002G141000 PE=4 SV=1	G	Carbohydrate transport and metabolism	hypothetical protein POPTR_0002s14190g [Populus trichocarpa]
L.us.o.m.scaffold123.42	Δ(SNP-index)&Δ(InDel-index)	Biological Process: proteolysis (GO:0006508);; Molecular Function: cysteine-type peptidase activity (GO:0008234);;	--	Ulp1 protease family, C-terminal catalytic domain	--	--	--	--	--
L.us.o.m.scaffold181.15	Δ(SNP-index)&Δ(InDel-index)	Molecular Function: DNA binding (GO:0003677);;	--	--	--	Uncharacterized protein OS=Salix brachista OX=2182728 GN=DKX38_026352 PE=4 SV=1	--	--	hypothetical protein POPTR_0017s05170g [Populus trichocarpa]
L.us.o.m.scaffold252.32	Δ(SNP-index)&Δ(InDel-index)	Molecular Function: RNA-directed DNA polymerase activity (GO:0003964);;	--	--	--	Putative reverse transcriptase OS=Linum usitatissimum OX=4006 PE=4 SV=1	--	--	putative reverse transcriptase [Linum usitatissimum]
L.us.o.m.scaffold123.53	Δ(SNP-index)&Δ(InDel-index)	--	K14400|1.9e-11|qsu:111982967|K14400 pre-mRNA cleavage complex 2 protein Pcf11 | (RefSeq) LOW QUALITY PROTEIN: uncharacterized protein LOC111982967	Plant mobile domain	Protein MAINTENANCE OF MERISTEMS OS=Arabidopsis thaliana OX=3702 GN=MAIN PE=1 SV=1	PMD domain-containing protein OS=Corchorus capsularis OX=210143 GN=CCACVL1_20265 PE=4 SV=1	--	--	putative reverse transcriptase [Linum usitatissimum]
L.us.o.m.scaffold228.24	Δ(SNP-index)&Δ(InDel-index)	Molecular Function: nucleic acid binding (GO:0003676);; Biological Process: DNA integration (GO:0015074);;	K05909|1.3e-82|ghi:107887550|K05909 laccase [EC:1.10.3.2] | (RefSeq) laccase-2-like	Reverse transcriptase (RNA-dependent DNA polymerase)	Retrovirus-related Pol polyprotein from transposon RE1 OS=Arabidopsis thaliana OX=3702 GN=RE1 PE=2 SV=1	Retrovirus-related Pol polyprotein from transposon TNT 1-94 OS=Cajanus cajan OX=3821 GN=KK1_034903 PE=4 SV=1	L	Replication, recombination and repair	retrotransposon protein, putative, unclassified [Oryza sativa Japonica Group]
L.us.o.m.scaffold228.14	Δ(SNP-index)&Δ(InDel-index)	Biological Process: protein folding (GO:0006457);; Biological Process: protein transport (GO:0015031);;	--	Bacterial trigger factor protein (TF)	--	Trigger_N domain-containing protein OS=Populus alba OX=43335 GN=D5086_0000070170 PE=4 SV=1	S	Function unknown	PREDICTED: uncharacterized protein LOC105134626 [Populus euphratica]
L.us.o.m.scaffold177.47	Δ(SNP-index)&Δ(InDel-index)	Molecular Function: molecular_function (GO:0003674);; Molecular Function: catalytic activity (GO:0003824);; Cellular Component: cellular_component (GO:0005575);; Cellular Component: intracellular (GO:0005622);; Cellular Component: obsolete cell (GO:0005623);; Cellular Component: cytoplasm (GO:0005737);; Cellular Component: Golgi apparatus (GO:0005794);; Biological Process: protein glycosylation (…	K20855|1.5e-191|hbr:110665550|K20855 beta-1,3-galactosyltransferase 1/2/3/4/5/7/8 [EC:2.4.1.-] | (RefSeq) beta-1,3-galactosyltransferase 7-like isoform X1	Galactosyltransferase	Beta-1,3-galactosyltransferase 7 OS=Arabidopsis thaliana OX=3702 GN=B3GALT7 PE=2 SV=1	Hexosyltransferase OS=Hevea brasiliensis OX=3981 GN=GH714_024314 PE=3 SV=1	G	Carbohydrate transport and metabolism	hypothetical protein JCGZ_12027 [Jatropha curcas]
L.us.o.m.scaffold22.110	Δ(SNP-index)&Δ(InDel-index)	Cellular Component: Golgi membrane (GO:0000139);; Cellular Component: integral component of membrane (GO:0016021);; Biological Process: pectin biosynthetic process (GO:0045489);; Molecular Function: polygalacturonate 4-alpha-galacturonosyltransferase activity (GO:0047262);; Biological Process: cell wall organization (GO:0071555);;	K13648|0.0e+00|jcu:105643079|K13648 alpha-1,4-galacturonosyltransferase [EC:2.4.1.43] | (RefSeq) polygalacturonate 4-alpha-galacturonosyltransferase	Glycosyl transferase family 8	Polygalacturonate 4-alpha-galacturonosyltransferase OS=Arabidopsis thaliana OX=3702 GN=GAUT1 PE=1 SV=1	Hexosyltransferase OS=Jatropha curcas OX=180498 GN=JCGZ_14486 PE=3 SV=1	G	Carbohydrate transport and metabolism	hypothetical protein JCGZ_14486 [Jatropha curcas]
L.us.o.m.scaffold123.17	Δ(SNP-index)&Δ(InDel-index)	Molecular Function: protein kinase activity (GO:0004672);; Molecular Function: ATP binding (GO:0005524);; Cellular Component: integral component of membrane (GO:0016021);;	K13430|5.0e-62|lang:109357403|K13430 serine/threonine-protein kinase PBS1 [EC:2.7.11.1] | (RefSeq) serine/threonine-protein kinase PBS1-like	Protein kinase domain	Serine/threonine-protein kinase-like protein ACR4 OS=Arabidopsis thaliana OX=3702 GN=ACR4 PE=1 SV=1	Uncharacterized protein OS=Manihot esculenta OX=3983 GN=MANES_11G120900 PE=4 SV=1	T	Signal transduction mechanisms	receptor protein kinase, putative [Ricinus communis]
L.us.o.m.scaffold295.3	Δ(SNP-index)	Biological Process: phosphorelay signal transduction system (GO:0000160);;	K19691|1.9e-13|smo:SELMODRAFT_450518|K19691 osomolarity two-component system, sensor histidine kinase NIK1 [EC:2.7.13.3] | (RefSeq) SHPR5; sensory histidine protein kinase	Response regulator receiver domain	Two-component response regulator 24 OS=Arabidopsis thaliana OX=3702 GN=ARR24 PE=2 SV=1	Response regulatory domain-containing protein OS=Arachis hypogaea OX=3818 GN=Ahy_A06g027836 PE=4 SV=1	T	Signal transduction mechanisms	hypothetical protein CICLE_v10024122mg [Citrus clementina]
L.us.o.m.scaffold228.3	Δ(SNP-index)	Molecular Function: RNA-directed DNA polymerase activity (GO:0003964);;	--	--	--	Putative reverse transcriptase OS=Linum usitatissimum OX=4006 PE=4 SV=1	--	--	putative reverse transcriptase [Linum usitatissimum]
L.us.o.m.scaffold228.6	Δ(SNP-index)	--	--	--	--	F-box domain-containing protein OS=Jatropha curcas OX=180498 GN=JCGZ_00666 PE=4 SV=1	--	--	hypothetical protein JCGZ_00666 [Jatropha curcas]
L.us.o.m.scaffold177.2	Δ(SNP-index)	--	K13457|3.9e-73|mdm:114825146|K13457 disease resistance protein RPM1 | (RefSeq) disease resistance protein RPM1-like	--	Retrovirus-related Pol polyprotein from transposon RE1 OS=Arabidopsis thaliana OX=3702 GN=RE1 PE=2 SV=1	Copia protein OS=Morella rubra OX=262757 GN=CJ030_MR5G010116 PE=4 SV=1	L	Replication, recombination and repair	hypothetical protein VITISV_034973 [Vitis vinifera]
L.us.o.m.scaffold177.4	Δ(SNP-index)	Biological Process: reproduction (GO:0000003);; Cellular Component: chromatin (GO:0000785);; Molecular Function: regulatory region nucleic acid binding (GO:0001067);; Biological Process: regionalization (GO:0003002);; Biological Process: developmental process involved in reproduction (GO:0003006);; Molecular Function: molecular_function (GO:0003674);; Molecular Function: nucleic acid binding (GO:…	--	--	--	--	S	Function unknown	--
L.us.o.m.scaffold181.5	Δ(SNP-index)	--	--	--	--	Uncharacterized protein OS=Populus trichocarpa x Populus deltoides OX=3695 PE=2 SV=1	--	--	unknown [Populus trichocarpa x Populus deltoides]
L.us.o.m.scaffold177.3	Δ(SNP-index)	Molecular Function: nucleic acid binding (GO:0003676);; Molecular Function: protein serine/threonine kinase activity (GO:0004674);; Molecular Function: ATP binding (GO:0005524);; Biological Process: DNA integration (GO:0015074);;	K03515|6.2e-198|ghi:107894697|K03515 DNA repair protein REV1 [EC:2.7.7.-] | (RefSeq) uncharacterized protein LOC107894697	Reverse transcriptase (RNA-dependent DNA polymerase)	Retrovirus-related Pol polyprotein from transposon RE1 OS=Arabidopsis thaliana OX=3702 GN=RE1 PE=2 SV=1	Non-specific serine/threonine protein kinase OS=Morus notabilis OX=981085 GN=L484_026684 PE=4 SV=1	--	--	Retrovirus-related Pol polyprotein from transposon TNT 1-94 [Morus notabilis]
L.us.o.m.scaffold228.1	Δ(SNP-index)	--	--	--	--	Uncharacterized protein OS=Corchorus olitorius OX=93759 GN=COLO4_13834 PE=4 SV=1	--	--	hypothetical protein CICLE_v10004985mg [Citrus clementina]
L.us.o.m.scaffold228.4	Δ(SNP-index)	Cellular Component: nucleus (GO:0005634);; Biological Process: regulation of transcription, DNA-templated (GO:0006355);; Molecular Function: sequence-specific DNA binding (GO:0043565);; Molecular Function: protein heterodimerization activity (GO:0046982);;	K08065|7.4e-45|jcu:105643660|K08065 nuclear transcription Y subunit beta | (RefSeq) nuclear transcription factor Y subunit B-4	Histone-like transcription factor (CBF/NF-Y) and archaeal histone	Nuclear transcription factor Y subunit B-5 OS=Arabidopsis thaliana OX=3702 GN=NFYB5 PE=1 SV=1	CBFD_NFYB_HMF domain-containing protein OS=Jatropha curcas OX=180498 GN=JCGZ_18858 PE=3 SV=1	B	Chromatin structure and dynamics	hypothetical protein JCGZ_18858 [Jatropha curcas]
L.us.o.m.scaffold177.8	Δ(SNP-index)	Molecular Function: ubiquitin-protein transferase activity (GO:0004842);; Cellular Component: nucleus (GO:0005634);; Cellular Component: cytoplasm (GO:0005737);;	--	--	--	RING-type E3 ubiquitin transferase OS=Gossypium hirsutum OX=3635 GN=LOC107924677 PE=4 SV=1	--	--	U-box domain-containing 9 -like protein [Gossypium arboreum]
L.us.o.m.scaffold177.1	Δ(SNP-index)	Molecular Function: metal ion binding (GO:0046872);;	K11348|4.8e-15|mis:MICPUN_100066|K11348 bromodomain and PHD finger-containing protein 1 | (RefSeq) set domain protein	PHD-zinc-finger like domain	NuA3 HAT complex component NTO1 OS=Saccharomyces cerevisiae (strain ATCC 204508 / S288c) OX=559292 GN=NTO1 PE=1 SV=1	Uncharacterized protein OS=Manihot esculenta OX=3983 GN=MANES_18G072800 PE=4 SV=1	S	Function unknown	hypothetical protein CICLE_v10000027mg [Citrus clementina]
L.us.o.m.scaffold228.8	Δ(SNP-index)	--	--	Centrosome microtubule-binding domain of Cep57	--	Sec-independent protein translocase protein TatB OS=Striga asiatica OX=4170 GN=STAS_06548 PE=4 SV=1	--	--	conserved hypothetical protein [Ricinus communis]
L.us.o.m.scaffold181.6	Δ(SNP-index)	Cellular Component: integral component of membrane (GO:0016021);;	K09571|9.9e-16|rcu:8262044|K09571 FK506-binding protein 4/5 [EC:5.2.1.8] | (RefSeq) peptidyl-prolyl cis-trans isomerase FKBP62	Tetratricopeptide repeat	Outer envelope protein 61 OS=Arabidopsis thaliana OX=3702 GN=OEP61 PE=1 SV=1	Tetratricopeptide repeat-containing family protein OS=Populus alba OX=43335 GN=D5086_0000314330 PE=4 SV=1	O	Posttranslational modification, protein turnover, chaperones	fk506 binding protein, putative [Ricinus communis]
L.us.o.m.scaffold177.11	Δ(SNP-index)	Cellular Component: integral component of membrane (GO:0016021);;	--	--	--	Uncharacterized protein OS=Arachis hypogaea OX=3818 GN=Ahy_B08g093072 PE=4 SV=1	--	--	--
L.us.o.m.scaffold228.10	Δ(SNP-index)	Molecular Function: protein serine/threonine phosphatase activity (GO:0004722);;	K01102|1.3e-67|sita:101770804|K01102 pyruvate dehydrogenase phosphatase [EC:3.1.3.43] | (RefSeq) putative protein phosphatase 2C 46	Protein phosphatase 2C	Probable protein phosphatase 2C 40 OS=Arabidopsis thaliana OX=3702 GN=At3g16560 PE=1 SV=1	PPM-type phosphatase domain-containing protein OS=Jatropha curcas OX=180498 GN=JCGZ_18868 PE=4 SV=1	T	Signal transduction mechanisms	hypothetical protein JCGZ_18868 [Jatropha curcas]
L.us.o.m.scaffold177.6	Δ(SNP-index)	Molecular Function: metal ion binding (GO:0046872);;	K11348|1.3e-31|mis:MICPUN_100066|K11348 bromodomain and PHD finger-containing protein 1 | (RefSeq) set domain protein	PHD-zinc-finger like domain	Protein Jade-1 OS=Danio rerio OX=7955 GN=jade1 PE=2 SV=1	Uncharacterized protein OS=Manihot esculenta OX=3983 GN=MANES_18G072800 PE=4 SV=1	S	Function unknown	hypothetical protein JCGZ_12031 [Jatropha curcas]
L.us.o.m.scaffold228.2	Δ(SNP-index)	Biological Process: reproduction (GO:0000003);; Cellular Component: ubiquitin ligase complex (GO:0000151);; Biological Process: RNA splicing, via transesterification reactions (GO:0000375);; Biological Process: RNA splicing, via transesterification reactions with bulged adenosine as nucleophile (GO:0000377);; Biological Process: mRNA splicing, via spliceosome (GO:0000398);; Cellular Component: Pr…	K12862|4.6e-137|jcu:105643444|K12862 pleiotropic regulator 1 | (RefSeq) protein pleiotropic regulatory locus 1 isoform X1	WD domain, G-beta repeat	Protein pleiotropic regulatory locus 1 OS=Arabidopsis thaliana OX=3702 GN=PRL1 PE=1 SV=1	WD_REPEATS_REGION domain-containing protein OS=Jatropha curcas OX=180498 GN=JCGZ_18891 PE=4 SV=1	A	RNA processing and modification	hypothetical protein JCGZ_18891 [Jatropha curcas]
L.us.o.m.scaffold22.77	Δ(InDel-index)	Biological Process: response to red or far red light (GO:0009639);; Biological Process: negative gravitropism (GO:0009959);;	--	Plant protein of unknown function (DUF641)	Protein GRAVITROPIC IN THE LIGHT 1 OS=Arabidopsis thaliana OX=3702 GN=GIL1 PE=1 SV=1	DUF641 domain-containing protein OS=Manihot esculenta OX=3983 GN=MANES_01G268200 PE=4 SV=1	S	Function unknown	hypothetical protein POPTR_0014s06200g [Populus trichocarpa]
L.us.o.m.scaffold22.84	Δ(InDel-index)	Molecular Function: enzyme inhibitor activity (GO:0004857);; Molecular Function: pectinesterase activity (GO:0030599);; Biological Process: cell wall modification (GO:0042545);; Molecular Function: aspartyl esterase activity (GO:0045330);; Biological Process: pectin catabolic process (GO:0045490);;	K01051|7.1e-156|gab:108459473|K01051 pectinesterase [EC:3.1.1.11] | (RefSeq) probable pectinesterase/pectinesterase inhibitor 36	Pectinesterase	Probable pectinesterase/pectinesterase inhibitor 36 OS=Arabidopsis thaliana OX=3702 GN=PME36 PE=2 SV=2	Pectinesterase OS=Gossypium tomentosum OX=34277 GN=ES332_A12G118100v1 PE=3 SV=1	G	Carbohydrate transport and metabolism	Pectinesterase-2 precursor, putative [Ricinus communis]
L.us.o.m.scaffold22.74	Δ(InDel-index)	--	--	PLATZ transcription factor	--	Uncharacterized protein OS=Manihot esculenta OX=3983 GN=MANES_01G268300 PE=4 SV=1	S	Function unknown	hypothetical protein JCGZ_14558 [Jatropha curcas]
L.us.o.m.scaffold22.61	Δ(InDel-index)	Biological Process: fucose metabolic process (GO:0006004);; Molecular Function: transferase activity, transferring glycosyl groups (GO:0016757);;	K23280|3.5e-71|ccav:112522628|K23280 rhamnogalacturonan I rhamnosyltransferase [EC:2.4.1.351] | (RefSeq) O-fucosyltransferase 3-like	GDP-fucose protein O-fucosyltransferase	O-fucosyltransferase 31 OS=Arabidopsis thaliana OX=3702 GN=OFUT31 PE=2 SV=1	O-fucosyltransferase family protein OS=Manihot esculenta OX=3983 GN=MANES_02G144900 PE=3 SV=1	G	Carbohydrate transport and metabolism	conserved hypothetical protein [Ricinus communis]
L.us.o.m.scaffold181.19	Δ(InDel-index)	Molecular Function: molecular_function (GO:0003674);; Molecular Function: DNA-binding transcription factor activity (GO:0003700);; Molecular Function: protein binding (GO:0005515);; Biological Process: regulation of transcription, DNA-templated (GO:0006355);; Biological Process: biological_process (GO:0008150);; Biological Process: regulation of biosynthetic process (GO:0009889);; Biological Proc…	K14494|8.8e-30|pop:18106830|K14494 DELLA protein | (RefSeq) uncharacterized protein LOC18106830	RWP-RK domain	Protein NLP8 OS=Arabidopsis thaliana OX=3702 GN=NLP8 PE=2 SV=1	Uncharacterized protein OS=Jatropha curcas OX=180498 GN=JCGZ_20918 PE=4 SV=1	K	Transcription	hypothetical protein JCGZ_20918 [Jatropha curcas]
L.us.o.m.scaffold22.70	Δ(InDel-index)	--	--	Signal recognition particle, alpha subunit, N-terminal	--	--	--	--	--
L.us.o.m.scaffold22.90	Δ(InDel-index)	Molecular Function: protein binding (GO:0005515);; Cellular Component: cellular_component (GO:0005575);; Cellular Component: membrane (GO:0016020);;	K03453|4.5e-06|han:110873038|K03453 bile acid:Na+ symporter, BASS family | (RefSeq) probable sodium/metabolite cotransporter BASS3, chloroplastic	NPH3 family	BTB/POZ domain-containing protein At5g03250 OS=Arabidopsis thaliana OX=3702 GN=At5g03250 PE=2 SV=1	Protein binding protein, putative OS=Ricinus communis OX=3988 GN=RCOM_0092930 PE=3 SV=1	S	Function unknown	protein binding protein, putative [Ricinus communis]
L.us.o.m.scaffold22.80	Δ(InDel-index)	Biological Process: response to red or far red light (GO:0009639);; Biological Process: negative gravitropism (GO:0009959);;	K06636|2.0e-17|ppp:112291699|K06636 structural maintenance of chromosome 1 | (RefSeq) structural maintenance of chromosomes protein 2-2-like	Plant protein of unknown function (DUF641)	Protein GRAVITROPIC IN THE LIGHT 1 OS=Arabidopsis thaliana OX=3702 GN=GIL1 PE=1 SV=1	DUF641 domain-containing protein OS=Manihot esculenta OX=3983 GN=MANES_01G268200 PE=4 SV=1	S	Function unknown	hypothetical protein POPTR_0014s06200g [Populus trichocarpa]
L.us.o.m.scaffold22.68	Δ(InDel-index)	Cellular Component: integral component of membrane (GO:0016021);;	K00981|8.4e-163|jcu:105643164|K00981 phosphatidate cytidylyltransferase [EC:2.7.7.41] | (RefSeq) phosphatidate cytidylyltransferase 4, chloroplastic	Cytidylyltransferase family	Phosphatidate cytidylyltransferase 4, chloroplastic OS=Arabidopsis thaliana OX=3702 GN=CDS4 PE=1 SV=1	Uncharacterized protein OS=Jatropha curcas OX=180498 GN=JCGZ_14566 PE=4 SV=1	I	Lipid transport and metabolism	hypothetical protein JCGZ_14566 [Jatropha curcas]
L.us.o.m.scaffold22.121	Δ(InDel-index)	--	--	--	--	Uncharacterized protein OS=Hevea brasiliensis OX=3981 GN=GH714_000126 PE=4 SV=1	--	--	hypothetical protein JCGZ_20190 [Jatropha curcas]
L.us.o.m.scaffold22.92	Δ(InDel-index)	Molecular Function: hydrolase activity (GO:0016787);;	--	Plant mobile domain	--	PMD domain-containing protein OS=Rosa chinensis OX=74649 GN=RchiOBHm_Chr1g0332031 PE=4 SV=1	--	--	PREDICTED: serine/threonine-protein phosphatase 7 long form homolog [Beta vulgaris subsp. vulgaris]
L.us.o.m.scaffold22.122	Δ(InDel-index)	Cellular Component: U5 snRNP (GO:0005682);;	K13099|2.4e-105|rcu:8264068|K13099 CD2 antigen cytoplasmic tail-binding protein 2 | (RefSeq) CD2 antigen cytoplasmic tail-binding protein 2	OCRE domain	CD2 antigen cytoplasmic tail-binding protein 2 OS=Homo sapiens OX=9606 GN=CD2BP2 PE=1 SV=1	OCRE domain-containing protein OS=Jatropha curcas OX=180498 GN=JCGZ_13354 PE=4 SV=1	S	Function unknown	hypothetical protein JCGZ_13354 [Jatropha curcas]
L.us.o.m.scaffold22.116	Δ(InDel-index)	--	--	--	--	Uncharacterized protein OS=Hevea brasiliensis OX=3981 GN=GH714_019684 PE=4 SV=1	--	--	PREDICTED: uncharacterized protein LOC105124929 [Populus euphratica]
L.us.o.m.scaffold22.69	Δ(InDel-index)	--	--	--	--	--	S	Function unknown	--
L.us.o.m.scaffold22.114	Δ(InDel-index)	Molecular Function: nucleic acid binding (GO:0003676);; Biological Process: DNA integration (GO:0015074);;	K12447|4.5e-115|boe:106336398|K12447 UDP-sugar pyrophosphorylase [EC:2.7.7.64] | (RefSeq) uncharacterized protein LOC106336398	Reverse transcriptase (RNA-dependent DNA polymerase)	Retrovirus-related Pol polyprotein from transposon RE2 OS=Arabidopsis thaliana OX=3702 GN=RE2 PE=4 SV=1	Retrovirus-related Pol polyprotein from transposon TNT 1-94 OS=Trifolium pratense OX=57577 GN=L195_g016769 PE=4 SV=1	L	Replication, recombination and repair	PREDICTED: uncharacterized protein LOC103948287 [Pyrus x bretschneideri]
L.us.o.m.scaffold22.86	Δ(InDel-index)	Molecular Function: tRNA 2'-phosphotransferase activity (GO:0000215);; Molecular Function: NAD+ ADP-ribosyltransferase activity (GO:0003950);; Biological Process: tRNA splicing, via endonucleolytic cleavage and ligation (GO:0006388);; Biological Process: tRNA processing (GO:0008033);;	K10669|7.5e-23|sita:101764864|K10669 2'-phosphotransferase [EC:2.7.1.160] | (RefSeq) tRNA 2'-phosphotransferase 1	RNA 2'-phosphotransferase, Tpt1 / KptA family	Putative tRNA 2&apos;-phosphotransferase OS=Schizosaccharomyces pombe (strain 972 / ATCC 24843) OX=284812 GN=SPAC2C4.12c PE=3 SV=2	2'-phosphotransferase OS=Setaria italica OX=4555 GN=101764864 PE=3 SV=1	J	Translation, ribosomal structure and biogenesis	PREDICTED: tRNA 2&apos;-phosphotransferase 1-like [Setaria italica]
L.us.o.m.scaffold22.66	Δ(InDel-index)	Cellular Component: endoplasmic reticulum membrane (GO:0005789);; Cellular Component: plasma membrane (GO:0005886);; Cellular Component: integral component of membrane (GO:0016021);; Biological Process: endoplasmic reticulum-plasma membrane tethering (GO:0061817);; Biological Process: endoplasmic reticulum membrane organization (GO:0090158);;	K20222|8.4e-41|nsy:104217451|K20222 importin-5 | (RefSeq) importin-5-like isoform X1	MSP (Major sperm protein) domain	Vesicle-associated protein 1-2 OS=Arabidopsis thaliana OX=3702 GN=PVA12 PE=1 SV=1	Vesicle-associated membrane protein, putative OS=Ricinus communis OX=3988 GN=RCOM_1610520 PE=4 SV=1	U	Intracellular trafficking, secretion, and vesicular transport	vesicle-associated membrane protein, putative [Ricinus communis]
L.us.o.m.scaffold22.62	Δ(InDel-index)	Cellular Component: integral component of membrane (GO:0016021);; Biological Process: transmembrane transport (GO:0055085);;	K22047|9.7e-217|pop:7467201|K22047 mechanosensitive ion channel protein 1/2/3 | (RefSeq) mechanosensitive ion channel protein 3, chloroplastic isoform X1	Mechanosensitive ion channel	Mechanosensitive ion channel protein 3, chloroplastic OS=Arabidopsis thaliana OX=3702 GN=MSL3 PE=1 SV=1	Uncharacterized protein OS=Populus trichocarpa OX=3694 GN=POPTR_002G105900 PE=4 SV=1	M	Cell wall/membrane/envelope biogenesis	hypothetical protein POPTR_0002s10610g [Populus trichocarpa]
L.us.o.m.scaffold22.59	Δ(InDel-index)	Molecular Function: carbonate dehydratase activity (GO:0004089);; Molecular Function: zinc ion binding (GO:0008270);; Biological Process: cyanate catabolic process (GO:0009440);;	K01673|3.8e-74|qsu:112026388|K01673 carbonic anhydrase [EC:4.2.1.1] | (RefSeq) beta carbonic anhydrase 5, chloroplastic-like isoform X1	Carbonic anhydrase	Beta carbonic anhydrase 5, chloroplastic OS=Arabidopsis thaliana OX=3702 GN=BCA5 PE=2 SV=1	Carbonic anhydrase OS=Populus trichocarpa OX=3694 GN=POPTR_005G156600 PE=3 SV=1	P	Inorganic ion transport and metabolism	hypothetical protein POPTR_0005s17860g [Populus trichocarpa]
L.us.o.m.scaffold22.64	Δ(InDel-index)	Molecular Function: molecular_function (GO:0003674);; Molecular Function: DNA-binding transcription factor activity (GO:0003700);; Cellular Component: cellular_component (GO:0005575);; Cellular Component: intracellular (GO:0005622);; Cellular Component: obsolete cell (GO:0005623);; Cellular Component: nucleus (GO:0005634);; Biological Process: regulation of transcription, DNA-templated (GO:000635…	--	C2H2-type zinc finger	Zinc finger protein ZAT9 OS=Arabidopsis thaliana OX=3702 GN=ZAT9 PE=2 SV=1	Uncharacterized protein OS=Gossypium tomentosum OX=34277 GN=ES332_D12G115400v1 PE=4 SV=1	S	Function unknown	PREDICTED: zinc finger protein ZAT4-like [Brassica rapa]
L.us.o.m.scaffold22.83	Δ(InDel-index)	--	--	Reverse transcriptase-like	--	RNase H domain-containing protein OS=Microthlaspi erraticum OX=1685480 GN=MERR_LOCUS37445 PE=4 SV=1	--	--	PREDICTED: uncharacterized protein LOC104907559 [Beta vulgaris subsp. vulgaris]
L.us.o.m.scaffold22.87	Δ(InDel-index)	Molecular Function: molecular_function (GO:0003674);; Molecular Function: nucleic acid binding (GO:0003676);; Molecular Function: RNA binding (GO:0003723);; Molecular Function: catalytic activity (GO:0003824);; Molecular Function: nuclease activity (GO:0004518);; Molecular Function: endonuclease activity (GO:0004519);; Molecular Function: binding (GO:0005488);; Cellular Component: cellular_compon…	K15382|7.4e-102|spen:107015960|K15382 solute carrier family 50 (sugar transporter) | (RefSeq) bidirectional sugar transporter SWEET1-like isoform X1	PPR repeat	Pentatricopeptide repeat-containing protein At2g45350, chloroplastic OS=Arabidopsis thaliana OX=3702 GN=CRR4 PE=1 SV=2	Uncharacterized protein OS=Jatropha curcas OX=180498 GN=JCGZ_14533 PE=4 SV=1	S	Function unknown	hypothetical protein JCGZ_14533 [Jatropha curcas]
L.us.o.m.scaffold22.91	Δ(InDel-index)	Cellular Component: plasma membrane (GO:0005886);; Biological Process: intracellular protein transport (GO:0006886);; Biological Process: vesicle docking involved in exocytosis (GO:0006904);; Biological Process: vesicle-mediated transport (GO:0016192);; Molecular Function: syntaxin binding (GO:0019905);; Cellular Component: secretory granule (GO:0030141);;	K15292|4.2e-276|hbr:110647687|K15292 syntaxin-binding protein 1 | (RefSeq) protein transport Sec1a-like isoform X1	Sec1 family	Protein transport Sec1a OS=Arabidopsis thaliana OX=3702 GN=SEC1A PE=2 SV=3	Plant sec1, putative OS=Ricinus communis OX=3988 GN=RCOM_1612150 PE=3 SV=1	U	Intracellular trafficking, secretion, and vesicular transport	plant sec1, putative [Ricinus communis]
L.us.o.m.scaffold22.115	Δ(InDel-index)	--	K12447|5.7e-17|thj:104808371|K12447 UDP-sugar pyrophosphorylase [EC:2.7.7.64] | (RefSeq) uncharacterized protein LOC104808371	Retrotransposon gag protein	--	Uncharacterized protein OS=Trifolium subterraneum OX=3900 GN=TSUD_210590 PE=4 SV=1	L	Replication, recombination and repair	Polynucleotidyl transferase, Ribonuclease H fold [Medicago truncatula]
L.us.o.m.scaffold22.65	Δ(InDel-index)	Molecular Function: nucleotidyltransferase activity (GO:0016779);;	K03514|1.8e-24|pmum:103326213|K03514 non-canonical poly(A) RNA polymerase PAPD5/7 [EC:2.7.7.19] | (RefSeq) non-canonical poly(A) RNA polymerase PAPD5	Nucleotidyltransferase domain	Non-canonical poly(A) RNA polymerase protein Trf4-1 OS=Drosophila melanogaster OX=7227 GN=Trf4-1 PE=1 SV=1	NTP_transf_2 domain-containing protein OS=Hevea brasiliensis OX=3981 GN=GH714_018851 PE=4 SV=1	L	Replication, recombination and repair	unnamed protein product [Vitis vinifera]
L.us.o.m.scaffold22.76	Δ(InDel-index)	Molecular Function: nucleic acid binding (GO:0003676);; Molecular Function: zinc ion binding (GO:0008270);;	K05391|4.7e-09|mesc:110613637|K05391 cyclic nucleotide gated channel, plant | (RefSeq) putative cyclic nucleotide-gated ion channel 15	Domain of unknown function (DUF4283)	--	CCHC-type domain-containing protein (Fragment) OS=Populus trichocarpa OX=3694 GN=POPTR_1595s00200g PE=4 SV=1	S	Function unknown	hypothetical protein POPTR_1595s00200g, partial [Populus trichocarpa]
L.us.o.m.scaffold22.63	Δ(InDel-index)	Molecular Function: kinase activity (GO:0016301);;	K03671|3.4e-08|jre:108992718|K03671 thioredoxin 1 | (RefSeq) thioredoxin 1-like	--	Leucine-rich repeat receptor-like protein kinase TDR OS=Arabidopsis thaliana OX=3702 GN=TDR PE=1 SV=1	Leucine-rich repeat receptor-like protein kinase TDR OS=Morella rubra OX=262757 GN=CJ030_MR6G019729 PE=4 SV=1	--	--	PREDICTED: leucine-rich repeat receptor-like protein kinase TDR [Pyrus x bretschneideri]
L.us.o.m.scaffold22.60	Δ(InDel-index)	Molecular Function: ATPase activator activity (GO:0001671);; Molecular Function: molecular_function (GO:0003674);; Cellular Component: cellular_component (GO:0005575);; Cellular Component: intracellular (GO:0005622);; Cellular Component: obsolete cell (GO:0005623);; Cellular Component: cytoplasm (GO:0005737);; Cellular Component: endoplasmic reticulum (GO:0005783);; Cellular Component: endoplasmi…	K04506|2.6e-17|csat:104734106|K04506 E3 ubiquitin-protein ligase SIAH1 [EC:2.3.2.27] | (RefSeq) E3 ubiquitin-protein ligase SINA-like 7	DnaJ domain	DnaJ protein homolog 1 OS=Drosophila melanogaster OX=7227 GN=DnaJ-1 PE=1 SV=3	Dnajc14 protein, putative OS=Ricinus communis OX=3988 GN=RCOM_1039410 PE=4 SV=1	O	Posttranslational modification, protein turnover, chaperones	dnajc14 protein, putative [Ricinus communis]
L.us.o.m.scaffold22.89	Δ(InDel-index)	Cellular Component: integral component of membrane (GO:0016021);; Molecular Function: protein-cysteine S-palmitoyltransferase activity (GO:0019706);;	K20028|2.7e-161|zju:107435695|K20028 palmitoyltransferase ZDHHC2/15/20 [EC:2.3.1.225] | (RefSeq) probable protein S-acyltransferase 14	DHHC palmitoyltransferase	Probable protein S-acyltransferase 14 OS=Arabidopsis thaliana OX=3702 GN=PAT14 PE=2 SV=1	S-acyltransferase OS=Jatropha curcas OX=180498 GN=JCGZ_14528 PE=3 SV=1	I	Lipid transport and metabolism	hypothetical protein JCGZ_14528 [Jatropha curcas]
L.us.o.m.scaffold181.20	Δ(InDel-index)	Biological Process: response to desiccation (GO:0009269);;	--	Late embryogenesis abundant protein	--	Late embryogenesis abundant protein OS=Macleaya cordata OX=56857 GN=BVC80_8399g8 PE=3 SV=1	S	Function unknown	hypothetical protein CICLE_v10020871mg [Citrus clementina]
L.us.o.m.scaffold22.125	Δ(InDel-index)	Biological Process: intracellular signal transduction (GO:0035556);; Biological Process: ribosome biogenesis (GO:0042254);; Molecular Function: protein serine/threonine kinase activator activity (GO:0043539);; Cellular Component: ribonucleoprotein complex (GO:1990904);;	K02936|6.5e-126|rcu:107261087|K02936 large subunit ribosomal protein L7Ae | (RefSeq) 60S ribosomal protein L7a-1-like	Ribosomal protein L7Ae/L30e/S12e/Gadd45 family	60S ribosomal protein L7a-1 OS=Oryza sativa subsp. japonica OX=39947 GN=RPL7A-1 PE=2 SV=1	Structural constituent of ribosome, putative OS=Ricinus communis OX=3988 GN=RCOM_0678580 PE=3 SV=1	J	Translation, ribosomal structure and biogenesis	structural constituent of ribosome, putative [Ricinus communis]
L.us.o.m.scaffold22.120	Δ(InDel-index)	Biological Process: rRNA modification (GO:0000154);; Molecular Function: rRNA (adenine-N6,N6-)-dimethyltransferase activity (GO:0000179);; Biological Process: RNA methylation (GO:0001510);; Molecular Function: molecular_function (GO:0003674);; Molecular Function: catalytic activity (GO:0003824);; Cellular Component: cellular_component (GO:0005575);; Cellular Component: intracellular (GO:0005622);…	--	--	Protein LNK1 OS=Arabidopsis thaliana OX=3702 GN=LNK1 PE=1 SV=1	Uncharacterized protein OS=Ricinus communis OX=3988 GN=RCOM_0265510 PE=4 SV=1	A	RNA processing and modification	conserved hypothetical protein [Ricinus communis]
L.us.o.m.scaffold22.118	Δ(InDel-index)	Biological Process: phosphorelay signal transduction system (GO:0000160);; Molecular Function: DNA binding (GO:0003677);; Cellular Component: nucleus (GO:0005634);;	K14491|2.1e-23|hbr:110658815|K14491 two-component response regulator ARR-B family | (RefSeq) two-component response regulator ORR21-like	Response regulator receiver domain	Two-component response regulator ORR26 OS=Oryza sativa subsp. japonica OX=39947 GN=RR26 PE=3 SV=2	Response regulatory domain-containing protein OS=Salix brachista OX=2182728 GN=DKX38_002930 PE=4 SV=1	K	Transcription	PREDICTED: two-component response regulator ARR14-like [Populus euphratica]
L.us.o.m.scaffold22.81	Δ(InDel-index)	Cellular Component: Golgi membrane (GO:0000139);; Cellular Component: cis-Golgi network (GO:0005801);; Biological Process: endoplasmic reticulum to Golgi vesicle-mediated transport (GO:0006888);; Biological Process: protein transport (GO:0015031);; Cellular Component: integral component of membrane (GO:0016021);;	K08495|2.3e-36|egr:104442257|K08495 golgi SNAP receptor complex member 1 | (RefSeq) Golgi SNAP receptor complex member 1-2 isoform X1	--	Golgi SNAP receptor complex member 1-2 OS=Arabidopsis thaliana OX=3702 GN=GOS12 PE=1 SV=2	Golgi SNAP receptor complex member 1 OS=Eucalyptus grandis OX=71139 GN=EUGRSUZ_D02473 PE=3 SV=1	U	Intracellular trafficking, secretion, and vesicular transport	PREDICTED: Golgi SNAP receptor complex member 1-2 isoform X1 [Eucalyptus grandis]
L.us.o.m.scaffold22.67	Δ(InDel-index)	Molecular Function: calcium ion binding (GO:0005509);;	--	EF-hand domain pair	--	Uncharacterized protein OS=Salix brachista OX=2182728 GN=DKX38_020783 PE=4 SV=1	T	Signal transduction mechanisms	PREDICTED: uncharacterized protein LOC105132013 isoform X2 [Populus euphratica]
L.us.o.m.scaffold22.88	Δ(InDel-index)	--	K15198|6.9e-42|sbi:8069083|K15198 transcription factor TFIIIB component B'' | (RefSeq) uncharacterized protein LOC8069083 isoform X1	Myelodysplasia-myeloid leukemia factor 1-interacting protein	--	Uncharacterized protein (Fragment) OS=Cephalotus follicularis OX=3775 GN=CFOL_v3_35588 PE=3 SV=1	S	Function unknown	hypothetical protein JCGZ_14529 [Jatropha curcas]
L.us.o.m.scaffold22.71	Δ(InDel-index)	--	K11855|1.7e-14|bvg:104906049|K11855 ubiquitin carboxyl-terminal hydrolase 36/42 [EC:3.4.19.12] | (RefSeq) ubiquitin carboxyl-terminal hydrolase 36	Hydrophobic seed protein	Putative lipid-binding protein At4g00165 OS=Arabidopsis thaliana OX=3702 GN=At4g00165 PE=2 SV=1	Putative bifunctional inhibitor/plant lipid transfer protein/seed storage helical OS=Rosa chinensis OX=74649 GN=RchiOBHm_Chr1g0349271 PE=3 SV=1	S	Function unknown	PREDICTED: putative lipid-binding protein At4g00165 [Populus euphratica]
L.us.o.m.scaffold22.85	Δ(InDel-index)	Molecular Function: catalytic activity (GO:0003824);; Cellular Component: integral component of membrane (GO:0016021);;	K08679|6.8e-222|jcu:105643135|K08679 UDP-glucuronate 4-epimerase [EC:5.1.3.6] | (RefSeq) UDP-glucuronate 4-epimerase 3	NAD dependent epimerase/dehydratase family	UDP-glucuronate 4-epimerase 3 OS=Arabidopsis thaliana OX=3702 GN=GAE3 PE=2 SV=1	Epimerase domain-containing protein OS=Jatropha curcas OX=180498 GN=JCGZ_14538 PE=4 SV=1	M	Cell wall/membrane/envelope biogenesis	hypothetical protein JCGZ_14538 [Jatropha curcas]
L.us.o.m.scaffold22.119	Δ(InDel-index)	Molecular Function: rRNA (adenine-N6,N6-)-dimethyltransferase activity (GO:0000179);; Molecular Function: RNA binding (GO:0003723);;	K14191|1.1e-11|sita:101772584|K14191 18S rRNA (adenine1779-N6/adenine1780-N6)-dimethyltransferase [EC:2.1.1.183] | (RefSeq) ribosomal RNA small subunit methyltransferase	Ribosomal RNA adenine dimethylase	Ribosomal RNA small subunit methyltransferase, chloroplastic OS=Arabidopsis thaliana OX=3702 GN=PFC1 PE=2 SV=1	rRNA adenine N(6)-methyltransferase OS=Jatropha curcas OX=180498 GN=JCGZ_14466 PE=3 SV=1	A	RNA processing and modification	hypothetical protein JCGZ_14466 [Jatropha curcas]
L.us.o.m.scaffold22.82	Δ(InDel-index)	Biological Process: response to auxin (GO:0009733);;	K14488|2.1e-52|pop:7461707|K14488 SAUR family protein | (RefSeq) auxin-responsive protein SAUR36	Auxin responsive protein	Auxin-responsive protein SAUR36 OS=Arabidopsis thaliana OX=3702 GN=SAUR36 PE=2 SV=1	Uncharacterized protein OS=Populus trichocarpa OX=3694 GN=POPTR_002G145300 PE=3 SV=2	S	Function unknown	auxin-responsive family protein [Populus trichocarpa]
L.us.o.m.scaffold181.16	Δ(InDel-index)	Molecular Function: molecular_function (GO:0003674);; Molecular Function: GTPase activator activity (GO:0005096);; Molecular Function: binding (GO:0005488);; Molecular Function: protein binding (GO:0005515);; Cellular Component: cellular_component (GO:0005575);; Cellular Component: intracellular (GO:0005622);; Cellular Component: obsolete cell (GO:0005623);; Cellular Component: cytoplasm (GO:0005…	K20360|5.0e-209|rcu:8263160|K20360 TBC1 domain family member 2 | (RefSeq) LOW QUALITY PROTEIN: TBC1 domain family member 22B	Rab-GTPase-TBC domain	TBC1 domain family member 22B OS=Homo sapiens OX=9606 GN=TBC1D22B PE=1 SV=3	GTPase-activating protein GYP1 OS=Populus alba OX=43335 GN=D5086_0000139020 PE=4 SV=1	U	Intracellular trafficking, secretion, and vesicular transport	RabGAP/TBC domain-containing family protein [Populus trichocarpa]
L.us.o.m.scaffold22.124	Δ(InDel-index)	--	K22684|1.5e-111|pop:7461277|K22684 metacaspase-1 [EC:3.4.22.-] | (RefSeq) metacaspase-1 isoform X1	Caspase domain	Metacaspase-1 OS=Arabidopsis thaliana OX=3702 GN=AMC1 PE=1 SV=1	zf-LSD1 domain-containing protein OS=Salix brachista OX=2182728 GN=DKX38_026767 PE=4 SV=1	--	--	hypothetical protein POPTR_0017s08020g [Populus trichocarpa]

## Sheet: Supplementary Table 5
Supplementary Table 5. SNP annotation in candidate regions.
Type	Longya-10 vs pale flax	EG vs PG
UTR_5_PRIME	6	5
UTR_3_PRIME	11	8
UPSTREAM	1546	1229
SYNONYMOUS_STOP	1	1
SYNONYMOUS_CODING	121	87
STOP_LOST	1	1
STOP_GAINED	6	5
START_GAINED	1	1
SPLICE_SITE_REGION	15	12
SPLICE_SITE_ACCEPTOR	1	1
NON_SYNONYMOUS_CODING	174	121
INTRON	749	547
INTERGENIC	5553	4663
DOWNSTREAM	1395	1114
Total	9580	7795

## Sheet: Supplementary Table 6
Supplementary Table 6. InDel annotation in candidate regions.
Type	Longya-10 vs pale flax	EG vs PG
UTR_5_PRIME	2	2
UTR_3_PRIME	4	2
UPSTREAM	195	185
SPLICE_SITE_REGION	2	2
INTRON	115	84
INTERGENIC	576	494
FRAME_SHIFT	8	5
DOWNSTREAM	202	167
CODON_INSERTION	5	2
CODON_DELETION	1	1
Total	1110	944

## Sheet: Supplementary Table 7
Supplementary Table 7. The candidate genes containing meaningful variation in coding region or promoter.
Gene_ID	Pos	Type	Ref	Alt	PG-GT	PG-AD	EG-GT	EG-AD	Longya-10-GT	Longya-10-AD	Pale flax-GT	Pale flax-AD	EG	PG	delta-index	EFFECT	AMINO_ACID_CHANGE	GO_annotation	KEGG_annotation	Pfam_annotation	Swissprot_annotation	TrEMBL_annotation	eggNOG_class	eggNOG_class_annotation	nr_annotation
L.us.o.m.scaffold22.93	5994512	SNP	T	C	T/C	2,4	T/T	15,0	T/T	26,0	C/C	0,9	1	0.333333	0.666667	NON_SYNONYMOUS_CODING	K832R	Biological Process: telomere maintenance (GO:0000723);; Molecular Function: DNA helicase activity (GO:0003678);; Molecular Function: damaged DNA binding (GO:0003684);; Molecular Function: threonine-type endopeptidase activity (GO:0004298);; Cellular Component: proteasome core complex (GO:0005839);; Biological Process: double-strand break repair via nonhomologous end joining (GO:0006303);; Biologi…	K10885|2.8e-272|pop:7464861|K10885 ATP-dependent DNA helicase 2 subunit 2 | (RefSeq) ATP-dependent DNA helicase 2 subunit KU80	Ku70/Ku80 beta-barrel domain	ATP-dependent DNA helicase 2 subunit KU80 OS=Arabidopsis thaliana OX=3702 GN=KU80 PE=1 SV=1	Proteasome endopeptidase complex OS=Cephalotus follicularis OX=3775 GN=CFOL_v3_03768 PE=3 SV=1	L	Replication, recombination and repair	PREDICTED: ATP-dependent DNA helicase 2 subunit KU80 [Populus euphratica]
L.us.o.m.scaffold22.93	5994786	SNP	C	G	C/G	2,17	C/C	9,0	C/C	25,0	G/G	0,8	1	0.105263	0.894737	NON_SYNONYMOUS_CODING	W769C	Biological Process: telomere maintenance (GO:0000723);; Molecular Function: DNA helicase activity (GO:0003678);; Molecular Function: damaged DNA binding (GO:0003684);; Molecular Function: threonine-type endopeptidase activity (GO:0004298);; Cellular Component: proteasome core complex (GO:0005839);; Biological Process: double-strand break repair via nonhomologous end joining (GO:0006303);; Biologi…	K10885|2.8e-272|pop:7464861|K10885 ATP-dependent DNA helicase 2 subunit 2 | (RefSeq) ATP-dependent DNA helicase 2 subunit KU80	Ku70/Ku80 beta-barrel domain	ATP-dependent DNA helicase 2 subunit KU80 OS=Arabidopsis thaliana OX=3702 GN=KU80 PE=1 SV=1	Proteasome endopeptidase complex OS=Cephalotus follicularis OX=3775 GN=CFOL_v3_03768 PE=3 SV=1	L	Replication, recombination and repair	PREDICTED: ATP-dependent DNA helicase 2 subunit KU80 [Populus euphratica]
L.us.o.m.scaffold22.93	5995063	SNP	A	G	G/G	1,14	A/A	16,0	A/A	30,0	G/G	0,12	1	0.0666667	0.933333	NON_SYNONYMOUS_CODING	V705A	Biological Process: telomere maintenance (GO:0000723);; Molecular Function: DNA helicase activity (GO:0003678);; Molecular Function: damaged DNA binding (GO:0003684);; Molecular Function: threonine-type endopeptidase activity (GO:0004298);; Cellular Component: proteasome core complex (GO:0005839);; Biological Process: double-strand break repair via nonhomologous end joining (GO:0006303);; Biologi…	K10885|2.8e-272|pop:7464861|K10885 ATP-dependent DNA helicase 2 subunit 2 | (RefSeq) ATP-dependent DNA helicase 2 subunit KU80	Ku70/Ku80 beta-barrel domain	ATP-dependent DNA helicase 2 subunit KU80 OS=Arabidopsis thaliana OX=3702 GN=KU80 PE=1 SV=1	Proteasome endopeptidase complex OS=Cephalotus follicularis OX=3775 GN=CFOL_v3_03768 PE=3 SV=1	L	Replication, recombination and repair	PREDICTED: ATP-dependent DNA helicase 2 subunit KU80 [Populus euphratica]
L.us.o.m.scaffold22.93	5996560	SNP	G	A	G/A	8,11	G/G	14,0	G/G	16,0	A/A	0,18	1	0.421053	0.578947	NON_SYNONYMOUS_CODING	P473L	Biological Process: telomere maintenance (GO:0000723);; Molecular Function: DNA helicase activity (GO:0003678);; Molecular Function: damaged DNA binding (GO:0003684);; Molecular Function: threonine-type endopeptidase activity (GO:0004298);; Cellular Component: proteasome core complex (GO:0005839);; Biological Process: double-strand break repair via nonhomologous end joining (GO:0006303);; Biologi…	K10885|2.8e-272|pop:7464861|K10885 ATP-dependent DNA helicase 2 subunit 2 | (RefSeq) ATP-dependent DNA helicase 2 subunit KU80	Ku70/Ku80 beta-barrel domain	ATP-dependent DNA helicase 2 subunit KU80 OS=Arabidopsis thaliana OX=3702 GN=KU80 PE=1 SV=1	Proteasome endopeptidase complex OS=Cephalotus follicularis OX=3775 GN=CFOL_v3_03768 PE=3 SV=1	L	Replication, recombination and repair	PREDICTED: ATP-dependent DNA helicase 2 subunit KU80 [Populus euphratica]
L.us.o.m.scaffold22.93	6002858	SNP	C	T	C/T	4,11	C/C	10,0	C/C	20,0	T/T	0,13	1	0.266667	0.733333	UPSTREAM	--	Biological Process: telomere maintenance (GO:0000723);; Molecular Function: DNA helicase activity (GO:0003678);; Molecular Function: damaged DNA binding (GO:0003684);; Molecular Function: threonine-type endopeptidase activity (GO:0004298);; Cellular Component: proteasome core complex (GO:0005839);; Biological Process: double-strand break repair via nonhomologous end joining (GO:0006303);; Biologi…	K10885|2.8e-272|pop:7464861|K10885 ATP-dependent DNA helicase 2 subunit 2 | (RefSeq) ATP-dependent DNA helicase 2 subunit KU80	Ku70/Ku80 beta-barrel domain	ATP-dependent DNA helicase 2 subunit KU80 OS=Arabidopsis thaliana OX=3702 GN=KU80 PE=1 SV=1	Proteasome endopeptidase complex OS=Cephalotus follicularis OX=3775 GN=CFOL_v3_03768 PE=3 SV=1	L	Replication, recombination and repair	PREDICTED: ATP-dependent DNA helicase 2 subunit KU80 [Populus euphratica]
L.us.o.m.scaffold22.94	6003321	SNP	A	T	A/T	6,16	A/A	11,0	A/A	21,0	T/T	0,8	1	0.272727	0.727273	UPSTREAM	--	Cellular Component: integral component of membrane (GO:0016021);; Biological Process: vesicle-mediated transport (GO:0016192);;	K20368|9.8e-39|hbr:110647696|K20368 protein cornichon | (RefSeq) protein cornichon homolog 4-like isoform X1	Cornichon protein	Protein cornichon homolog 4 OS=Arabidopsis thaliana OX=3702 GN=At1g12390 PE=1 SV=1	Uncharacterized protein OS=Coffea canephora OX=49390 GN=GSCOC_T00030351001 PE=3 SV=1	--	--	unnamed protein product [Coffea canephora]
L.us.o.m.scaffold22.94	6003368	SNP	G	C	G/C	8,16	G/G	11,0	G/G	19,0	C/C	0,12	1	0.333333	0.666667	UPSTREAM	--	Cellular Component: integral component of membrane (GO:0016021);; Biological Process: vesicle-mediated transport (GO:0016192);;	K20368|9.8e-39|hbr:110647696|K20368 protein cornichon | (RefSeq) protein cornichon homolog 4-like isoform X1	Cornichon protein	Protein cornichon homolog 4 OS=Arabidopsis thaliana OX=3702 GN=At1g12390 PE=1 SV=1	Uncharacterized protein OS=Coffea canephora OX=49390 GN=GSCOC_T00030351001 PE=3 SV=1	--	--	unnamed protein product [Coffea canephora]
L.us.o.m.scaffold22.94	6003384	SNP	A	G	A/G	6,15	A/A	11,0	A/A	16,0	G/G	0,16	1	0.285714	0.714286	UPSTREAM	--	Cellular Component: integral component of membrane (GO:0016021);; Biological Process: vesicle-mediated transport (GO:0016192);;	K20368|9.8e-39|hbr:110647696|K20368 protein cornichon | (RefSeq) protein cornichon homolog 4-like isoform X1	Cornichon protein	Protein cornichon homolog 4 OS=Arabidopsis thaliana OX=3702 GN=At1g12390 PE=1 SV=1	Uncharacterized protein OS=Coffea canephora OX=49390 GN=GSCOC_T00030351001 PE=3 SV=1	--	--	unnamed protein product [Coffea canephora]
L.us.o.m.scaffold22.94	6003434	SNP	G	A	G/A	6,22	G/G	15,0	G/G	9,0	A/A	0,20	1	0.214286	0.785714	UPSTREAM	--	Cellular Component: integral component of membrane (GO:0016021);; Biological Process: vesicle-mediated transport (GO:0016192);;	K20368|9.8e-39|hbr:110647696|K20368 protein cornichon | (RefSeq) protein cornichon homolog 4-like isoform X1	Cornichon protein	Protein cornichon homolog 4 OS=Arabidopsis thaliana OX=3702 GN=At1g12390 PE=1 SV=1	Uncharacterized protein OS=Coffea canephora OX=49390 GN=GSCOC_T00030351001 PE=3 SV=1	--	--	unnamed protein product [Coffea canephora]
L.us.o.m.scaffold22.94	6003468	SNP	A	G	A/G	6,25	A/A	12,0	A/A	8,0	G/G	0,18	1	0.193548	0.806452	UPSTREAM	--	Cellular Component: integral component of membrane (GO:0016021);; Biological Process: vesicle-mediated transport (GO:0016192);;	K20368|9.8e-39|hbr:110647696|K20368 protein cornichon | (RefSeq) protein cornichon homolog 4-like isoform X1	Cornichon protein	Protein cornichon homolog 4 OS=Arabidopsis thaliana OX=3702 GN=At1g12390 PE=1 SV=1	Uncharacterized protein OS=Coffea canephora OX=49390 GN=GSCOC_T00030351001 PE=3 SV=1	--	--	unnamed protein product [Coffea canephora]
L.us.o.m.scaffold22.94	6003541	SNP	C	G	C/G	4,21	C/C	15,0	C/C	15,0	G/G	0,11	1	0.16	0.84	UPSTREAM	--	Cellular Component: integral component of membrane (GO:0016021);; Biological Process: vesicle-mediated transport (GO:0016192);;	K20368|9.8e-39|hbr:110647696|K20368 protein cornichon | (RefSeq) protein cornichon homolog 4-like isoform X1	Cornichon protein	Protein cornichon homolog 4 OS=Arabidopsis thaliana OX=3702 GN=At1g12390 PE=1 SV=1	Uncharacterized protein OS=Coffea canephora OX=49390 GN=GSCOC_T00030351001 PE=3 SV=1	--	--	unnamed protein product [Coffea canephora]
L.us.o.m.scaffold22.94	6003570	SNP	T	C	T/C	4,19	T/T	14,0	T/T	16,0	C/C	0,10	1	0.173913	0.826087	UPSTREAM	--	Cellular Component: integral component of membrane (GO:0016021);; Biological Process: vesicle-mediated transport (GO:0016192);;	K20368|9.8e-39|hbr:110647696|K20368 protein cornichon | (RefSeq) protein cornichon homolog 4-like isoform X1	Cornichon protein	Protein cornichon homolog 4 OS=Arabidopsis thaliana OX=3702 GN=At1g12390 PE=1 SV=1	Uncharacterized protein OS=Coffea canephora OX=49390 GN=GSCOC_T00030351001 PE=3 SV=1	--	--	unnamed protein product [Coffea canephora]
L.us.o.m.scaffold22.94	6003610	SNP	C	T	C/T	4,16	C/C	16,0	C/C	26,0	T/T	0,12	1	0.2	0.8	UPSTREAM	--	Cellular Component: integral component of membrane (GO:0016021);; Biological Process: vesicle-mediated transport (GO:0016192);;	K20368|9.8e-39|hbr:110647696|K20368 protein cornichon | (RefSeq) protein cornichon homolog 4-like isoform X1	Cornichon protein	Protein cornichon homolog 4 OS=Arabidopsis thaliana OX=3702 GN=At1g12390 PE=1 SV=1	Uncharacterized protein OS=Coffea canephora OX=49390 GN=GSCOC_T00030351001 PE=3 SV=1	--	--	unnamed protein product [Coffea canephora]
L.us.o.m.scaffold22.96	6021520	InDel	CCTT	C	CCTT/C	2,15	CCTT/CCTT	9,0	CCTT/CCTT	31,0	C/C	0,14	1	0.117647	0.882353	CODON_DELETION	EXON_ID:1	Molecular Function: molecular_function (GO:0003674);; Molecular Function: nucleic acid binding (GO:0003676);; Molecular Function: RNA binding (GO:0003723);; Molecular Function: catalytic activity (GO:0003824);; Molecular Function: nuclease activity (GO:0004518);; Molecular Function: endonuclease activity (GO:0004519);; Molecular Function: binding (GO:0005488);; Cellular Component: cellular_compon…	--	--	Pentatricopeptide repeat-containing protein At1g01970 OS=Arabidopsis thaliana OX=3702 GN=At1g01970 PE=2 SV=1	PPR_long domain-containing protein OS=Salix brachista OX=2182728 GN=DKX38_020838 PE=4 SV=1	S	Function unknown	hypothetical protein F383_35923 [Gossypium arboreum]
L.us.o.m.scaffold22.96	6021608	InDel	A	AT	A/AT	5,10	A/A	15,0	A/A	21,0	AT/AT	0,13	1	0.333333	0.666667	UPSTREAM	EXON_ID:--	Molecular Function: molecular_function (GO:0003674);; Molecular Function: nucleic acid binding (GO:0003676);; Molecular Function: RNA binding (GO:0003723);; Molecular Function: catalytic activity (GO:0003824);; Molecular Function: nuclease activity (GO:0004518);; Molecular Function: endonuclease activity (GO:0004519);; Molecular Function: binding (GO:0005488);; Cellular Component: cellular_compon…	--	--	Pentatricopeptide repeat-containing protein At1g01970 OS=Arabidopsis thaliana OX=3702 GN=At1g01970 PE=2 SV=1	PPR_long domain-containing protein OS=Salix brachista OX=2182728 GN=DKX38_020838 PE=4 SV=1	S	Function unknown	hypothetical protein F383_35923 [Gossypium arboreum]
L.us.o.m.scaffold22.96	6021638	SNP	A	G	A/G	6,13	A/A	14,0	A/A	26,0	G/G	0,12	1	0.315789	0.684211	UPSTREAM	--	Molecular Function: molecular_function (GO:0003674);; Molecular Function: nucleic acid binding (GO:0003676);; Molecular Function: RNA binding (GO:0003723);; Molecular Function: catalytic activity (GO:0003824);; Molecular Function: nuclease activity (GO:0004518);; Molecular Function: endonuclease activity (GO:0004519);; Molecular Function: binding (GO:0005488);; Cellular Component: cellular_compon…	--	--	Pentatricopeptide repeat-containing protein At1g01970 OS=Arabidopsis thaliana OX=3702 GN=At1g01970 PE=2 SV=1	PPR_long domain-containing protein OS=Salix brachista OX=2182728 GN=DKX38_020838 PE=4 SV=1	S	Function unknown	hypothetical protein F383_35923 [Gossypium arboreum]
L.us.o.m.scaffold22.97	6021867	SNP	A	C	A/C	3,17	A/A	16,0	A/A	24,0	C/C	0,11	1	0.15	0.85	NON_SYNONYMOUS_CODING	N98K	--	--	PPR repeat	Pentatricopeptide repeat-containing protein At1g01970 OS=Arabidopsis thaliana OX=3702 GN=At1g01970 PE=2 SV=1	PPR_long domain-containing protein OS=Cuscuta campestris OX=132261 GN=CCAM_LOCUS8480 PE=4 SV=1	S	Function unknown	hypothetical protein AALP_AA1G011400 [Arabis alpina]
L.us.o.m.scaffold22.97	6021952	SNP	A	G	A/G	7,15	A/A	12,0	A/A	36,0	G/G	0,12	1	0.318182	0.681818	NON_SYNONYMOUS_CODING	L70S	--	--	PPR repeat	Pentatricopeptide repeat-containing protein At1g01970 OS=Arabidopsis thaliana OX=3702 GN=At1g01970 PE=2 SV=1	PPR_long domain-containing protein OS=Cuscuta campestris OX=132261 GN=CCAM_LOCUS8480 PE=4 SV=1	S	Function unknown	hypothetical protein AALP_AA1G011400 [Arabis alpina]
L.us.o.m.scaffold22.97	6021959	SNP	T	C	T/C	7,14	T/T	11,0	T/T	34,0	C/C	0,13	1	0.333333	0.666667	NON_SYNONYMOUS_CODING	I68V	--	--	PPR repeat	Pentatricopeptide repeat-containing protein At1g01970 OS=Arabidopsis thaliana OX=3702 GN=At1g01970 PE=2 SV=1	PPR_long domain-containing protein OS=Cuscuta campestris OX=132261 GN=CCAM_LOCUS8480 PE=4 SV=1	S	Function unknown	hypothetical protein AALP_AA1G011400 [Arabis alpina]
L.us.o.m.scaffold22.97	6022018	SNP	T	C	T/C	5,11	T/T	9,0	T/T	23,0	C/C	0,14	1	0.3125	0.6875	NON_SYNONYMOUS_CODING	D48G	--	--	PPR repeat	Pentatricopeptide repeat-containing protein At1g01970 OS=Arabidopsis thaliana OX=3702 GN=At1g01970 PE=2 SV=1	PPR_long domain-containing protein OS=Cuscuta campestris OX=132261 GN=CCAM_LOCUS8480 PE=4 SV=1	S	Function unknown	hypothetical protein AALP_AA1G011400 [Arabis alpina]
L.us.o.m.scaffold22.97	6022061	SNP	T	C	T/C	5,8	T/T	11,0	T/T	21,0	C/C	0,11	1	0.384615	0.615385	NON_SYNONYMOUS_CODING	K34E	--	--	PPR repeat	Pentatricopeptide repeat-containing protein At1g01970 OS=Arabidopsis thaliana OX=3702 GN=At1g01970 PE=2 SV=1	PPR_long domain-containing protein OS=Cuscuta campestris OX=132261 GN=CCAM_LOCUS8480 PE=4 SV=1	S	Function unknown	hypothetical protein AALP_AA1G011400 [Arabis alpina]
L.us.o.m.scaffold22.97	6022867	SNP	C	G	C/G	5,15	C/C	8,0	C/C	24,0	G/G	0,10	1	0.25	0.75	UPSTREAM	--	--	--	PPR repeat	Pentatricopeptide repeat-containing protein At1g01970 OS=Arabidopsis thaliana OX=3702 GN=At1g01970 PE=2 SV=1	PPR_long domain-containing protein OS=Cuscuta campestris OX=132261 GN=CCAM_LOCUS8480 PE=4 SV=1	S	Function unknown	hypothetical protein AALP_AA1G011400 [Arabis alpina]
L.us.o.m.scaffold22.97	6022877	SNP	C	T	C/T	6,14	C/C	8,0	C/C	25,0	T/T	0,12	1	0.3	0.7	UPSTREAM	--	--	--	PPR repeat	Pentatricopeptide repeat-containing protein At1g01970 OS=Arabidopsis thaliana OX=3702 GN=At1g01970 PE=2 SV=1	PPR_long domain-containing protein OS=Cuscuta campestris OX=132261 GN=CCAM_LOCUS8480 PE=4 SV=1	S	Function unknown	hypothetical protein AALP_AA1G011400 [Arabis alpina]
L.us.o.m.scaffold22.97	6022903	SNP	A	G	A/G	6,16	A/A	9,0	A/A	20,0	G/G	0,13	1	0.272727	0.727273	UPSTREAM	--	--	--	PPR repeat	Pentatricopeptide repeat-containing protein At1g01970 OS=Arabidopsis thaliana OX=3702 GN=At1g01970 PE=2 SV=1	PPR_long domain-containing protein OS=Cuscuta campestris OX=132261 GN=CCAM_LOCUS8480 PE=4 SV=1	S	Function unknown	hypothetical protein AALP_AA1G011400 [Arabis alpina]
L.us.o.m.scaffold22.97	6022939	SNP	T	C	T/C	6,17	T/T	9,0	T/T	12,0	C/C	0,11	1	0.26087	0.73913	UPSTREAM	--	--	--	PPR repeat	Pentatricopeptide repeat-containing protein At1g01970 OS=Arabidopsis thaliana OX=3702 GN=At1g01970 PE=2 SV=1	PPR_long domain-containing protein OS=Cuscuta campestris OX=132261 GN=CCAM_LOCUS8480 PE=4 SV=1	S	Function unknown	hypothetical protein AALP_AA1G011400 [Arabis alpina]
L.us.o.m.scaffold22.97	6022966	SNP	G	A	G/A	6,15	G/G	9,0	G/G	15,0	A/A	0,9	1	0.285714	0.714286	UPSTREAM	--	--	--	PPR repeat	Pentatricopeptide repeat-containing protein At1g01970 OS=Arabidopsis thaliana OX=3702 GN=At1g01970 PE=2 SV=1	PPR_long domain-containing protein OS=Cuscuta campestris OX=132261 GN=CCAM_LOCUS8480 PE=4 SV=1	S	Function unknown	hypothetical protein AALP_AA1G011400 [Arabis alpina]
L.us.o.m.scaffold22.97	6023005	SNP	G	A	G/A	7,16	G/G	11,0	G/G	14,0	A/A	0,11	1	0.304348	0.695652	UPSTREAM	--	--	--	PPR repeat	Pentatricopeptide repeat-containing protein At1g01970 OS=Arabidopsis thaliana OX=3702 GN=At1g01970 PE=2 SV=1	PPR_long domain-containing protein OS=Cuscuta campestris OX=132261 GN=CCAM_LOCUS8480 PE=4 SV=1	S	Function unknown	hypothetical protein AALP_AA1G011400 [Arabis alpina]
L.us.o.m.scaffold22.97	6023029	SNP	A	G	A/G	6,14	A/A	14,0	A/A	17,0	G/G	0,15	1	0.3	0.7	UPSTREAM	--	--	--	PPR repeat	Pentatricopeptide repeat-containing protein At1g01970 OS=Arabidopsis thaliana OX=3702 GN=At1g01970 PE=2 SV=1	PPR_long domain-containing protein OS=Cuscuta campestris OX=132261 GN=CCAM_LOCUS8480 PE=4 SV=1	S	Function unknown	hypothetical protein AALP_AA1G011400 [Arabis alpina]
L.us.o.m.scaffold22.97	6023121	SNP	G	A	G/A	6,13	G/G	11,0	G/G	11,0	A/A	0,16	1	0.315789	0.684211	UPSTREAM	--	--	--	PPR repeat	Pentatricopeptide repeat-containing protein At1g01970 OS=Arabidopsis thaliana OX=3702 GN=At1g01970 PE=2 SV=1	PPR_long domain-containing protein OS=Cuscuta campestris OX=132261 GN=CCAM_LOCUS8480 PE=4 SV=1	S	Function unknown	hypothetical protein AALP_AA1G011400 [Arabis alpina]
L.us.o.m.scaffold22.97	6023407	SNP	A	C	A/C	2,15	A/C	12,2	A/A	28,0	C/C	0,16	0.857143	0.117647	0.739496	UPSTREAM	--	--	--	PPR repeat	Pentatricopeptide repeat-containing protein At1g01970 OS=Arabidopsis thaliana OX=3702 GN=At1g01970 PE=2 SV=1	PPR_long domain-containing protein OS=Cuscuta campestris OX=132261 GN=CCAM_LOCUS8480 PE=4 SV=1	S	Function unknown	hypothetical protein AALP_AA1G011400 [Arabis alpina]
L.us.o.m.scaffold22.97	6023516	SNP	G	T	G/T	2,14	G/T	9,2	G/G	6,0	T/T	0,22	0.818182	0.125	0.693182	UPSTREAM	--	--	--	PPR repeat	Pentatricopeptide repeat-containing protein At1g01970 OS=Arabidopsis thaliana OX=3702 GN=At1g01970 PE=2 SV=1	PPR_long domain-containing protein OS=Cuscuta campestris OX=132261 GN=CCAM_LOCUS8480 PE=4 SV=1	S	Function unknown	hypothetical protein AALP_AA1G011400 [Arabis alpina]
L.us.o.m.scaffold22.97	6023791	SNP	C	T	C/T	7,8	C/C	6,0	C/C	18,0	T/T	0,14	1	0.466667	0.533333	UPSTREAM	--	--	--	PPR repeat	Pentatricopeptide repeat-containing protein At1g01970 OS=Arabidopsis thaliana OX=3702 GN=At1g01970 PE=2 SV=1	PPR_long domain-containing protein OS=Cuscuta campestris OX=132261 GN=CCAM_LOCUS8480 PE=4 SV=1	S	Function unknown	hypothetical protein AALP_AA1G011400 [Arabis alpina]
L.us.o.m.scaffold22.97	6023832	SNP	T	C	T/C	5,10	T/T	8,0	T/T	25,0	C/C	0,18	1	0.333333	0.666667	UPSTREAM	--	--	--	PPR repeat	Pentatricopeptide repeat-containing protein At1g01970 OS=Arabidopsis thaliana OX=3702 GN=At1g01970 PE=2 SV=1	PPR_long domain-containing protein OS=Cuscuta campestris OX=132261 GN=CCAM_LOCUS8480 PE=4 SV=1	S	Function unknown	hypothetical protein AALP_AA1G011400 [Arabis alpina]
L.us.o.m.scaffold22.97	6023901	SNP	T	A	T/A	2,10	T/T	12,0	T/T	22,0	A/A	0,14	1	0.166667	0.833333	UPSTREAM	--	--	--	PPR repeat	Pentatricopeptide repeat-containing protein At1g01970 OS=Arabidopsis thaliana OX=3702 GN=At1g01970 PE=2 SV=1	PPR_long domain-containing protein OS=Cuscuta campestris OX=132261 GN=CCAM_LOCUS8480 PE=4 SV=1	S	Function unknown	hypothetical protein AALP_AA1G011400 [Arabis alpina]
L.us.o.m.scaffold22.97	6023937	SNP	A	G	A/G	4,10	A/A	12,0	A/A	11,0	G/G	0,9	1	0.285714	0.714286	UPSTREAM	--	--	--	PPR repeat	Pentatricopeptide repeat-containing protein At1g01970 OS=Arabidopsis thaliana OX=3702 GN=At1g01970 PE=2 SV=1	PPR_long domain-containing protein OS=Cuscuta campestris OX=132261 GN=CCAM_LOCUS8480 PE=4 SV=1	S	Function unknown	hypothetical protein AALP_AA1G011400 [Arabis alpina]
L.us.o.m.scaffold22.97	6024013	SNP	G	A	G/A	7,11	G/G	8,0	G/G	17,0	A/A	0,7	1	0.388889	0.611111	UPSTREAM	--	--	--	PPR repeat	Pentatricopeptide repeat-containing protein At1g01970 OS=Arabidopsis thaliana OX=3702 GN=At1g01970 PE=2 SV=1	PPR_long domain-containing protein OS=Cuscuta campestris OX=132261 GN=CCAM_LOCUS8480 PE=4 SV=1	S	Function unknown	hypothetical protein AALP_AA1G011400 [Arabis alpina]
L.us.o.m.scaffold22.97	6024070	SNP	C	T	C/T	6,12	C/C	8,0	C/C	20,0	T/T	0,13	1	0.333333	0.666667	UPSTREAM	--	--	--	PPR repeat	Pentatricopeptide repeat-containing protein At1g01970 OS=Arabidopsis thaliana OX=3702 GN=At1g01970 PE=2 SV=1	PPR_long domain-containing protein OS=Cuscuta campestris OX=132261 GN=CCAM_LOCUS8480 PE=4 SV=1	S	Function unknown	hypothetical protein AALP_AA1G011400 [Arabis alpina]
L.us.o.m.scaffold22.97	6024283	SNP	T	G	T/G	3,16	T/T	17,0	T/T	16,0	G/G	0,14	1	0.157895	0.842105	UPSTREAM	--	--	--	PPR repeat	Pentatricopeptide repeat-containing protein At1g01970 OS=Arabidopsis thaliana OX=3702 GN=At1g01970 PE=2 SV=1	PPR_long domain-containing protein OS=Cuscuta campestris OX=132261 GN=CCAM_LOCUS8480 PE=4 SV=1	S	Function unknown	hypothetical protein AALP_AA1G011400 [Arabis alpina]
L.us.o.m.scaffold22.97	6024290	SNP	A	G	A/G	3,15	A/A	17,0	A/A	18,0	G/G	0,14	1	0.166667	0.833333	UPSTREAM	--	--	--	PPR repeat	Pentatricopeptide repeat-containing protein At1g01970 OS=Arabidopsis thaliana OX=3702 GN=At1g01970 PE=2 SV=1	PPR_long domain-containing protein OS=Cuscuta campestris OX=132261 GN=CCAM_LOCUS8480 PE=4 SV=1	S	Function unknown	hypothetical protein AALP_AA1G011400 [Arabis alpina]
L.us.o.m.scaffold22.97	6024352	SNP	T	C	T/C	5,12	T/C	14,3	T/T	25,0	C/C	0,12	0.823529	0.294118	0.529412	UPSTREAM	--	--	--	PPR repeat	Pentatricopeptide repeat-containing protein At1g01970 OS=Arabidopsis thaliana OX=3702 GN=At1g01970 PE=2 SV=1	PPR_long domain-containing protein OS=Cuscuta campestris OX=132261 GN=CCAM_LOCUS8480 PE=4 SV=1	S	Function unknown	hypothetical protein AALP_AA1G011400 [Arabis alpina]
L.us.o.m.scaffold22.97	6024367	SNP	A	G	A/G	6,13	A/G	14,3	A/A	27,0	G/G	0,11	0.823529	0.315789	0.50774	UPSTREAM	--	--	--	PPR repeat	Pentatricopeptide repeat-containing protein At1g01970 OS=Arabidopsis thaliana OX=3702 GN=At1g01970 PE=2 SV=1	PPR_long domain-containing protein OS=Cuscuta campestris OX=132261 GN=CCAM_LOCUS8480 PE=4 SV=1	S	Function unknown	hypothetical protein AALP_AA1G011400 [Arabis alpina]
L.us.o.m.scaffold22.97	6024379	SNP	T	C	T/C	6,13	T/C	15,3	T/T	25,0	C/C	0,12	0.833333	0.315789	0.517544	UPSTREAM	--	--	--	PPR repeat	Pentatricopeptide repeat-containing protein At1g01970 OS=Arabidopsis thaliana OX=3702 GN=At1g01970 PE=2 SV=1	PPR_long domain-containing protein OS=Cuscuta campestris OX=132261 GN=CCAM_LOCUS8480 PE=4 SV=1	S	Function unknown	hypothetical protein AALP_AA1G011400 [Arabis alpina]
L.us.o.m.scaffold22.97	6024398	SNP	T	C	T/C	4,12	T/C	13,2	T/T	21,0	C/C	0,15	0.866667	0.25	0.616667	UPSTREAM	--	--	--	PPR repeat	Pentatricopeptide repeat-containing protein At1g01970 OS=Arabidopsis thaliana OX=3702 GN=At1g01970 PE=2 SV=1	PPR_long domain-containing protein OS=Cuscuta campestris OX=132261 GN=CCAM_LOCUS8480 PE=4 SV=1	S	Function unknown	hypothetical protein AALP_AA1G011400 [Arabis alpina]
L.us.o.m.scaffold22.97	6024405	SNP	C	A	C/A	4,10	C/A	14,2	C/C	22,0	A/A	0,15	0.875	0.285714	0.589286	UPSTREAM	--	--	--	PPR repeat	Pentatricopeptide repeat-containing protein At1g01970 OS=Arabidopsis thaliana OX=3702 GN=At1g01970 PE=2 SV=1	PPR_long domain-containing protein OS=Cuscuta campestris OX=132261 GN=CCAM_LOCUS8480 PE=4 SV=1	S	Function unknown	hypothetical protein AALP_AA1G011400 [Arabis alpina]
L.us.o.m.scaffold22.97	6024415	SNP	A	G	A/G	4,10	A/G	13,2	A/A	20,0	G/G	0,15	0.866667	0.285714	0.580952	UPSTREAM	--	--	--	PPR repeat	Pentatricopeptide repeat-containing protein At1g01970 OS=Arabidopsis thaliana OX=3702 GN=At1g01970 PE=2 SV=1	PPR_long domain-containing protein OS=Cuscuta campestris OX=132261 GN=CCAM_LOCUS8480 PE=4 SV=1	S	Function unknown	hypothetical protein AALP_AA1G011400 [Arabis alpina]
L.us.o.m.scaffold22.97	6024446	SNP	C	T	C/T	3,10	C/T	12,2	C/C	24,0	T/T	0,16	0.857143	0.230769	0.626374	UPSTREAM	--	--	--	PPR repeat	Pentatricopeptide repeat-containing protein At1g01970 OS=Arabidopsis thaliana OX=3702 GN=At1g01970 PE=2 SV=1	PPR_long domain-containing protein OS=Cuscuta campestris OX=132261 GN=CCAM_LOCUS8480 PE=4 SV=1	S	Function unknown	hypothetical protein AALP_AA1G011400 [Arabis alpina]
L.us.o.m.scaffold22.97	6024636	SNP	T	C	T/C	3,12	T/T	10,0	T/T	21,0	C/C	0,9	1	0.2	0.8	UPSTREAM	--	--	--	PPR repeat	Pentatricopeptide repeat-containing protein At1g01970 OS=Arabidopsis thaliana OX=3702 GN=At1g01970 PE=2 SV=1	PPR_long domain-containing protein OS=Cuscuta campestris OX=132261 GN=CCAM_LOCUS8480 PE=4 SV=1	S	Function unknown	hypothetical protein AALP_AA1G011400 [Arabis alpina]
L.us.o.m.scaffold22.97	6024679	SNP	C	T	C/T	3,9	C/C	11,0	C/C	24,0	T/T	0,10	1	0.25	0.75	UPSTREAM	--	--	--	PPR repeat	Pentatricopeptide repeat-containing protein At1g01970 OS=Arabidopsis thaliana OX=3702 GN=At1g01970 PE=2 SV=1	PPR_long domain-containing protein OS=Cuscuta campestris OX=132261 GN=CCAM_LOCUS8480 PE=4 SV=1	S	Function unknown	hypothetical protein AALP_AA1G011400 [Arabis alpina]
L.us.o.m.scaffold22.97	6024689	SNP	A	G	A/G	3,11	A/A	10,0	A/A	27,0	G/G	0,9	1	0.214286	0.785714	UPSTREAM	--	--	--	PPR repeat	Pentatricopeptide repeat-containing protein At1g01970 OS=Arabidopsis thaliana OX=3702 GN=At1g01970 PE=2 SV=1	PPR_long domain-containing protein OS=Cuscuta campestris OX=132261 GN=CCAM_LOCUS8480 PE=4 SV=1	S	Function unknown	hypothetical protein AALP_AA1G011400 [Arabis alpina]
L.us.o.m.scaffold22.97	6024785	SNP	C	T	C/T	2,10	C/C	13,0	C/C	21,0	T/T	0,11	1	0.166667	0.833333	UPSTREAM	--	--	--	PPR repeat	Pentatricopeptide repeat-containing protein At1g01970 OS=Arabidopsis thaliana OX=3702 GN=At1g01970 PE=2 SV=1	PPR_long domain-containing protein OS=Cuscuta campestris OX=132261 GN=CCAM_LOCUS8480 PE=4 SV=1	S	Function unknown	hypothetical protein AALP_AA1G011400 [Arabis alpina]
L.us.o.m.scaffold22.97	6024793	SNP	A	G	A/G	3,10	A/A	13,0	A/A	21,0	G/G	0,11	1	0.230769	0.769231	UPSTREAM	--	--	--	PPR repeat	Pentatricopeptide repeat-containing protein At1g01970 OS=Arabidopsis thaliana OX=3702 GN=At1g01970 PE=2 SV=1	PPR_long domain-containing protein OS=Cuscuta campestris OX=132261 GN=CCAM_LOCUS8480 PE=4 SV=1	S	Function unknown	hypothetical protein AALP_AA1G011400 [Arabis alpina]
L.us.o.m.scaffold22.97	6024830	SNP	C	A	C/A	4,11	C/C	13,0	C/C	24,0	A/A	0,5	1	0.266667	0.733333	UPSTREAM	--	--	--	PPR repeat	Pentatricopeptide repeat-containing protein At1g01970 OS=Arabidopsis thaliana OX=3702 GN=At1g01970 PE=2 SV=1	PPR_long domain-containing protein OS=Cuscuta campestris OX=132261 GN=CCAM_LOCUS8480 PE=4 SV=1	S	Function unknown	hypothetical protein AALP_AA1G011400 [Arabis alpina]
L.us.o.m.scaffold22.97	6024844	SNP	C	G	C/G	5,8	C/C	14,0	C/C	21,0	G/G	0,5	1	0.384615	0.615385	UPSTREAM	--	--	--	PPR repeat	Pentatricopeptide repeat-containing protein At1g01970 OS=Arabidopsis thaliana OX=3702 GN=At1g01970 PE=2 SV=1	PPR_long domain-containing protein OS=Cuscuta campestris OX=132261 GN=CCAM_LOCUS8480 PE=4 SV=1	S	Function unknown	hypothetical protein AALP_AA1G011400 [Arabis alpina]
L.us.o.m.scaffold22.97	6024942	SNP	A	G	A/G	8,12	A/G	10,2	A/A	25,0	G/G	0,9	0.833333	0.4	0.433333	UPSTREAM	--	--	--	PPR repeat	Pentatricopeptide repeat-containing protein At1g01970 OS=Arabidopsis thaliana OX=3702 GN=At1g01970 PE=2 SV=1	PPR_long domain-containing protein OS=Cuscuta campestris OX=132261 GN=CCAM_LOCUS8480 PE=4 SV=1	S	Function unknown	hypothetical protein AALP_AA1G011400 [Arabis alpina]
L.us.o.m.scaffold22.97	6024982	SNP	G	T	G/T	7,18	G/T	10,2	G/G	19,0	T/T	0,9	0.833333	0.28	0.553333	UPSTREAM	--	--	--	PPR repeat	Pentatricopeptide repeat-containing protein At1g01970 OS=Arabidopsis thaliana OX=3702 GN=At1g01970 PE=2 SV=1	PPR_long domain-containing protein OS=Cuscuta campestris OX=132261 GN=CCAM_LOCUS8480 PE=4 SV=1	S	Function unknown	hypothetical protein AALP_AA1G011400 [Arabis alpina]
L.us.o.m.scaffold22.97	6025007	SNP	T	C	T/C	6,17	T/C	11,1	T/T	23,0	C/C	0,9	0.916667	0.26087	0.655797	UPSTREAM	--	--	--	PPR repeat	Pentatricopeptide repeat-containing protein At1g01970 OS=Arabidopsis thaliana OX=3702 GN=At1g01970 PE=2 SV=1	PPR_long domain-containing protein OS=Cuscuta campestris OX=132261 GN=CCAM_LOCUS8480 PE=4 SV=1	S	Function unknown	hypothetical protein AALP_AA1G011400 [Arabis alpina]
L.us.o.m.scaffold22.97	6025107	SNP	A	G	A/G	3,18	A/A	19,0	A/A	32,0	G/G	0,6	1	0.142857	0.857143	UPSTREAM	--	--	--	PPR repeat	Pentatricopeptide repeat-containing protein At1g01970 OS=Arabidopsis thaliana OX=3702 GN=At1g01970 PE=2 SV=1	PPR_long domain-containing protein OS=Cuscuta campestris OX=132261 GN=CCAM_LOCUS8480 PE=4 SV=1	S	Function unknown	hypothetical protein AALP_AA1G011400 [Arabis alpina]
L.us.o.m.scaffold22.97	6025170	SNP	C	T	C/T	4,12	C/C	20,0	C/C	26,0	T/T	0,10	1	0.25	0.75	UPSTREAM	--	--	--	PPR repeat	Pentatricopeptide repeat-containing protein At1g01970 OS=Arabidopsis thaliana OX=3702 GN=At1g01970 PE=2 SV=1	PPR_long domain-containing protein OS=Cuscuta campestris OX=132261 GN=CCAM_LOCUS8480 PE=4 SV=1	S	Function unknown	hypothetical protein AALP_AA1G011400 [Arabis alpina]
L.us.o.m.scaffold22.97	6025352	SNP	A	G	A/G	3,11	A/A	18,0	A/A	23,0	G/G	0,12	1	0.214286	0.785714	UPSTREAM	--	--	--	PPR repeat	Pentatricopeptide repeat-containing protein At1g01970 OS=Arabidopsis thaliana OX=3702 GN=At1g01970 PE=2 SV=1	PPR_long domain-containing protein OS=Cuscuta campestris OX=132261 GN=CCAM_LOCUS8480 PE=4 SV=1	S	Function unknown	hypothetical protein AALP_AA1G011400 [Arabis alpina]
L.us.o.m.scaffold22.97	6025396	SNP	T	C	C/C	0,12	T/T	16,0	T/T	19,0	C/C	0,11	1	0	1	UPSTREAM	--	--	--	PPR repeat	Pentatricopeptide repeat-containing protein At1g01970 OS=Arabidopsis thaliana OX=3702 GN=At1g01970 PE=2 SV=1	PPR_long domain-containing protein OS=Cuscuta campestris OX=132261 GN=CCAM_LOCUS8480 PE=4 SV=1	S	Function unknown	hypothetical protein AALP_AA1G011400 [Arabis alpina]
L.us.o.m.scaffold22.97	6025471	SNP	G	A	G/A	2,15	G/G	15,0	G/G	16,0	A/A	0,11	1	0.117647	0.882353	UPSTREAM	--	--	--	PPR repeat	Pentatricopeptide repeat-containing protein At1g01970 OS=Arabidopsis thaliana OX=3702 GN=At1g01970 PE=2 SV=1	PPR_long domain-containing protein OS=Cuscuta campestris OX=132261 GN=CCAM_LOCUS8480 PE=4 SV=1	S	Function unknown	hypothetical protein AALP_AA1G011400 [Arabis alpina]
L.us.o.m.scaffold22.97	6025477	SNP	G	T	G/T	2,16	G/G	13,0	G/G	17,0	T/T	0,11	1	0.111111	0.888889	UPSTREAM	--	--	--	PPR repeat	Pentatricopeptide repeat-containing protein At1g01970 OS=Arabidopsis thaliana OX=3702 GN=At1g01970 PE=2 SV=1	PPR_long domain-containing protein OS=Cuscuta campestris OX=132261 GN=CCAM_LOCUS8480 PE=4 SV=1	S	Function unknown	hypothetical protein AALP_AA1G011400 [Arabis alpina]
L.us.o.m.scaffold22.97	6025492	SNP	G	A	G/A	2,15	G/G	13,0	G/G	22,0	A/A	0,12	1	0.117647	0.882353	UPSTREAM	--	--	--	PPR repeat	Pentatricopeptide repeat-containing protein At1g01970 OS=Arabidopsis thaliana OX=3702 GN=At1g01970 PE=2 SV=1	PPR_long domain-containing protein OS=Cuscuta campestris OX=132261 GN=CCAM_LOCUS8480 PE=4 SV=1	S	Function unknown	hypothetical protein AALP_AA1G011400 [Arabis alpina]
L.us.o.m.scaffold22.97	6025532	SNP	T	G	T/G	2,13	T/T	17,0	T/T	28,0	G/G	0,16	1	0.133333	0.866667	UPSTREAM	--	--	--	PPR repeat	Pentatricopeptide repeat-containing protein At1g01970 OS=Arabidopsis thaliana OX=3702 GN=At1g01970 PE=2 SV=1	PPR_long domain-containing protein OS=Cuscuta campestris OX=132261 GN=CCAM_LOCUS8480 PE=4 SV=1	S	Function unknown	hypothetical protein AALP_AA1G011400 [Arabis alpina]
L.us.o.m.scaffold22.97	6025566	SNP	C	T	C/T	2,11	C/C	11,0	C/C	30,0	T/T	0,15	1	0.153846	0.846154	UPSTREAM	--	--	--	PPR repeat	Pentatricopeptide repeat-containing protein At1g01970 OS=Arabidopsis thaliana OX=3702 GN=At1g01970 PE=2 SV=1	PPR_long domain-containing protein OS=Cuscuta campestris OX=132261 GN=CCAM_LOCUS8480 PE=4 SV=1	S	Function unknown	hypothetical protein AALP_AA1G011400 [Arabis alpina]
L.us.o.m.scaffold22.97	6025622	SNP	A	C	A/C	3,11	A/A	12,0	A/A	30,0	C/C	0,15	1	0.214286	0.785714	UPSTREAM	--	--	--	PPR repeat	Pentatricopeptide repeat-containing protein At1g01970 OS=Arabidopsis thaliana OX=3702 GN=At1g01970 PE=2 SV=1	PPR_long domain-containing protein OS=Cuscuta campestris OX=132261 GN=CCAM_LOCUS8480 PE=4 SV=1	S	Function unknown	hypothetical protein AALP_AA1G011400 [Arabis alpina]
L.us.o.m.scaffold22.97	6025672	SNP	G	A	G/A	5,17	G/G	11,0	G/G	31,0	A/A	0,14	1	0.227273	0.772727	UPSTREAM	--	--	--	PPR repeat	Pentatricopeptide repeat-containing protein At1g01970 OS=Arabidopsis thaliana OX=3702 GN=At1g01970 PE=2 SV=1	PPR_long domain-containing protein OS=Cuscuta campestris OX=132261 GN=CCAM_LOCUS8480 PE=4 SV=1	S	Function unknown	hypothetical protein AALP_AA1G011400 [Arabis alpina]
L.us.o.m.scaffold22.97	6025797	SNP	C	G	C/G	4,18	C/C	12,0	C/C	28,0	G/G	0,10	1	0.181818	0.818182	UPSTREAM	--	--	--	PPR repeat	Pentatricopeptide repeat-containing protein At1g01970 OS=Arabidopsis thaliana OX=3702 GN=At1g01970 PE=2 SV=1	PPR_long domain-containing protein OS=Cuscuta campestris OX=132261 GN=CCAM_LOCUS8480 PE=4 SV=1	S	Function unknown	hypothetical protein AALP_AA1G011400 [Arabis alpina]
L.us.o.m.scaffold22.97	6025818	SNP	C	A	C/A	3,11	C/C	8,0	C/C	22,0	A/A	0,9	1	0.214286	0.785714	UPSTREAM	--	--	--	PPR repeat	Pentatricopeptide repeat-containing protein At1g01970 OS=Arabidopsis thaliana OX=3702 GN=At1g01970 PE=2 SV=1	PPR_long domain-containing protein OS=Cuscuta campestris OX=132261 GN=CCAM_LOCUS8480 PE=4 SV=1	S	Function unknown	hypothetical protein AALP_AA1G011400 [Arabis alpina]
L.us.o.m.scaffold22.97	6025948	SNP	C	T	C/T	5,16	C/C	9,0	C/C	20,0	T/T	0,19	1	0.238095	0.761905	UPSTREAM	--	--	--	PPR repeat	Pentatricopeptide repeat-containing protein At1g01970 OS=Arabidopsis thaliana OX=3702 GN=At1g01970 PE=2 SV=1	PPR_long domain-containing protein OS=Cuscuta campestris OX=132261 GN=CCAM_LOCUS8480 PE=4 SV=1	S	Function unknown	hypothetical protein AALP_AA1G011400 [Arabis alpina]
L.us.o.m.scaffold22.97	6026028	SNP	T	G	T/G	2,19	T/T	12,0	T/T	26,0	G/G	0,16	1	0.0952381	0.904762	UPSTREAM	--	--	--	PPR repeat	Pentatricopeptide repeat-containing protein At1g01970 OS=Arabidopsis thaliana OX=3702 GN=At1g01970 PE=2 SV=1	PPR_long domain-containing protein OS=Cuscuta campestris OX=132261 GN=CCAM_LOCUS8480 PE=4 SV=1	S	Function unknown	hypothetical protein AALP_AA1G011400 [Arabis alpina]
L.us.o.m.scaffold22.97	6026112	SNP	C	T	C/T	3,17	C/C	10,0	C/C	33,0	T/T	0,12	1	0.15	0.85	UPSTREAM	--	--	--	PPR repeat	Pentatricopeptide repeat-containing protein At1g01970 OS=Arabidopsis thaliana OX=3702 GN=At1g01970 PE=2 SV=1	PPR_long domain-containing protein OS=Cuscuta campestris OX=132261 GN=CCAM_LOCUS8480 PE=4 SV=1	S	Function unknown	hypothetical protein AALP_AA1G011400 [Arabis alpina]
L.us.o.m.scaffold22.97	6026159	SNP	C	T	C/T	4,21	C/C	10,0	C/C	25,0	T/T	0,14	1	0.16	0.84	UPSTREAM	--	--	--	PPR repeat	Pentatricopeptide repeat-containing protein At1g01970 OS=Arabidopsis thaliana OX=3702 GN=At1g01970 PE=2 SV=1	PPR_long domain-containing protein OS=Cuscuta campestris OX=132261 GN=CCAM_LOCUS8480 PE=4 SV=1	S	Function unknown	hypothetical protein AALP_AA1G011400 [Arabis alpina]
L.us.o.m.scaffold22.97	6026275	SNP	C	T	C/T	3,15	C/C	12,0	C/C	19,0	T/T	0,14	1	0.166667	0.833333	UPSTREAM	--	--	--	PPR repeat	Pentatricopeptide repeat-containing protein At1g01970 OS=Arabidopsis thaliana OX=3702 GN=At1g01970 PE=2 SV=1	PPR_long domain-containing protein OS=Cuscuta campestris OX=132261 GN=CCAM_LOCUS8480 PE=4 SV=1	S	Function unknown	hypothetical protein AALP_AA1G011400 [Arabis alpina]
L.us.o.m.scaffold22.97	6026283	SNP	G	A	G/A	1,12	G/G	12,0	G/G	18,0	A/A	0,15	1	0.0769231	0.923077	UPSTREAM	--	--	--	PPR repeat	Pentatricopeptide repeat-containing protein At1g01970 OS=Arabidopsis thaliana OX=3702 GN=At1g01970 PE=2 SV=1	PPR_long domain-containing protein OS=Cuscuta campestris OX=132261 GN=CCAM_LOCUS8480 PE=4 SV=1	S	Function unknown	hypothetical protein AALP_AA1G011400 [Arabis alpina]
L.us.o.m.scaffold22.97	6026460	SNP	C	T	C/T	3,15	C/C	15,0	C/C	18,0	T/T	0,8	1	0.166667	0.833333	UPSTREAM	--	--	--	PPR repeat	Pentatricopeptide repeat-containing protein At1g01970 OS=Arabidopsis thaliana OX=3702 GN=At1g01970 PE=2 SV=1	PPR_long domain-containing protein OS=Cuscuta campestris OX=132261 GN=CCAM_LOCUS8480 PE=4 SV=1	S	Function unknown	hypothetical protein AALP_AA1G011400 [Arabis alpina]
L.us.o.m.scaffold22.97	6026557	SNP	G	C	G/C	3,15	G/G	15,0	G/G	24,0	C/C	0,16	1	0.166667	0.833333	UPSTREAM	--	--	--	PPR repeat	Pentatricopeptide repeat-containing protein At1g01970 OS=Arabidopsis thaliana OX=3702 GN=At1g01970 PE=2 SV=1	PPR_long domain-containing protein OS=Cuscuta campestris OX=132261 GN=CCAM_LOCUS8480 PE=4 SV=1	S	Function unknown	hypothetical protein AALP_AA1G011400 [Arabis alpina]
L.us.o.m.scaffold22.97	6026668	SNP	T	C	T/C	6,10	T/T	22,0	T/T	23,0	C/C	0,11	1	0.375	0.625	UPSTREAM	--	--	--	PPR repeat	Pentatricopeptide repeat-containing protein At1g01970 OS=Arabidopsis thaliana OX=3702 GN=At1g01970 PE=2 SV=1	PPR_long domain-containing protein OS=Cuscuta campestris OX=132261 GN=CCAM_LOCUS8480 PE=4 SV=1	S	Function unknown	hypothetical protein AALP_AA1G011400 [Arabis alpina]
L.us.o.m.scaffold22.97	6026691	SNP	T	C	T/C	6,11	T/T	21,0	T/T	21,0	C/C	0,9	1	0.352941	0.647059	UPSTREAM	--	--	--	PPR repeat	Pentatricopeptide repeat-containing protein At1g01970 OS=Arabidopsis thaliana OX=3702 GN=At1g01970 PE=2 SV=1	PPR_long domain-containing protein OS=Cuscuta campestris OX=132261 GN=CCAM_LOCUS8480 PE=4 SV=1	S	Function unknown	hypothetical protein AALP_AA1G011400 [Arabis alpina]
L.us.o.m.scaffold22.97	6026776	SNP	C	A	C/A	6,11	C/C	20,0	C/C	20,0	A/A	0,10	1	0.352941	0.647059	UPSTREAM	--	--	--	PPR repeat	Pentatricopeptide repeat-containing protein At1g01970 OS=Arabidopsis thaliana OX=3702 GN=At1g01970 PE=2 SV=1	PPR_long domain-containing protein OS=Cuscuta campestris OX=132261 GN=CCAM_LOCUS8480 PE=4 SV=1	S	Function unknown	hypothetical protein AALP_AA1G011400 [Arabis alpina]
L.us.o.m.scaffold22.97	6026872	SNP	G	A	G/A	5,15	G/G	10,0	G/G	20,0	A/A	0,14	1	0.25	0.75	UPSTREAM	--	--	--	PPR repeat	Pentatricopeptide repeat-containing protein At1g01970 OS=Arabidopsis thaliana OX=3702 GN=At1g01970 PE=2 SV=1	PPR_long domain-containing protein OS=Cuscuta campestris OX=132261 GN=CCAM_LOCUS8480 PE=4 SV=1	S	Function unknown	hypothetical protein AALP_AA1G011400 [Arabis alpina]
L.us.o.m.scaffold22.97	6026891	SNP	G	A	G/A	5,16	G/G	13,0	G/G	18,0	A/A	0,15	1	0.238095	0.761905	UPSTREAM	--	--	--	PPR repeat	Pentatricopeptide repeat-containing protein At1g01970 OS=Arabidopsis thaliana OX=3702 GN=At1g01970 PE=2 SV=1	PPR_long domain-containing protein OS=Cuscuta campestris OX=132261 GN=CCAM_LOCUS8480 PE=4 SV=1	S	Function unknown	hypothetical protein AALP_AA1G011400 [Arabis alpina]
L.us.o.m.scaffold22.97	6026990	SNP	T	C	T/C	5,13	T/T	11,0	T/T	18,0	C/C	0,11	1	0.277778	0.722222	UPSTREAM	--	--	--	PPR repeat	Pentatricopeptide repeat-containing protein At1g01970 OS=Arabidopsis thaliana OX=3702 GN=At1g01970 PE=2 SV=1	PPR_long domain-containing protein OS=Cuscuta campestris OX=132261 GN=CCAM_LOCUS8480 PE=4 SV=1	S	Function unknown	hypothetical protein AALP_AA1G011400 [Arabis alpina]
L.us.o.m.scaffold22.97	6026999	SNP	A	C	A/C	5,16	A/A	11,0	A/A	20,0	C/C	0,9	1	0.238095	0.761905	UPSTREAM	--	--	--	PPR repeat	Pentatricopeptide repeat-containing protein At1g01970 OS=Arabidopsis thaliana OX=3702 GN=At1g01970 PE=2 SV=1	PPR_long domain-containing protein OS=Cuscuta campestris OX=132261 GN=CCAM_LOCUS8480 PE=4 SV=1	S	Function unknown	hypothetical protein AALP_AA1G011400 [Arabis alpina]
L.us.o.m.scaffold22.97	6027012	SNP	T	G	T/G	5,15	T/T	6,0	T/T	24,0	G/G	0,8	1	0.25	0.75	UPSTREAM	--	--	--	PPR repeat	Pentatricopeptide repeat-containing protein At1g01970 OS=Arabidopsis thaliana OX=3702 GN=At1g01970 PE=2 SV=1	PPR_long domain-containing protein OS=Cuscuta campestris OX=132261 GN=CCAM_LOCUS8480 PE=4 SV=1	S	Function unknown	hypothetical protein AALP_AA1G011400 [Arabis alpina]
L.us.o.m.scaffold22.97	6027025	SNP	A	G	A/G	6,13	A/A	6,0	A/A	30,0	G/G	0,8	1	0.315789	0.684211	UPSTREAM	--	--	--	PPR repeat	Pentatricopeptide repeat-containing protein At1g01970 OS=Arabidopsis thaliana OX=3702 GN=At1g01970 PE=2 SV=1	PPR_long domain-containing protein OS=Cuscuta campestris OX=132261 GN=CCAM_LOCUS8480 PE=4 SV=1	S	Function unknown	hypothetical protein AALP_AA1G011400 [Arabis alpina]
L.us.o.m.scaffold22.97	6027073	SNP	G	A	G/A	5,11	G/G	9,0	G/G	29,0	A/A	0,10	1	0.3125	0.6875	UPSTREAM	--	--	--	PPR repeat	Pentatricopeptide repeat-containing protein At1g01970 OS=Arabidopsis thaliana OX=3702 GN=At1g01970 PE=2 SV=1	PPR_long domain-containing protein OS=Cuscuta campestris OX=132261 GN=CCAM_LOCUS8480 PE=4 SV=1	S	Function unknown	hypothetical protein AALP_AA1G011400 [Arabis alpina]
L.us.o.m.scaffold22.97	6027159	SNP	A	C	A/C	5,13	A/A	11,0	A/A	23,0	C/C	0,11	1	0.277778	0.722222	UPSTREAM	--	--	--	PPR repeat	Pentatricopeptide repeat-containing protein At1g01970 OS=Arabidopsis thaliana OX=3702 GN=At1g01970 PE=2 SV=1	PPR_long domain-containing protein OS=Cuscuta campestris OX=132261 GN=CCAM_LOCUS8480 PE=4 SV=1	S	Function unknown	hypothetical protein AALP_AA1G011400 [Arabis alpina]
L.us.o.m.scaffold22.99	6031612	SNP	T	G	T/G	4,12	T/T	13,0	T/T	29,0	G/G	0,15	1	0.25	0.75	NON_SYNONYMOUS_CODING	S363A	Molecular Function: ARF guanyl-nucleotide exchange factor activity (GO:0005086);; Cellular Component: trans-Golgi network (GO:0005802);; Cellular Component: cytosol (GO:0005829);; Biological Process: regulation of ARF protein signal transduction (GO:0032012);;	K18442|0.0e+00|rcu:8289168|K18442 brefeldin A-inhibited guanine nucleotide-exchange protein | (RefSeq) brefeldin A-inhibited guanine nucleotide-exchange protein 2	Sec7 domain	Brefeldin A-inhibited guanine nucleotide-exchange protein 2 OS=Arabidopsis thaliana OX=3702 GN=BIG2 PE=2 SV=1	Cytohesin 1, 2, 3, putative OS=Ricinus communis OX=3988 GN=RCOM_1612320 PE=4 SV=1	L	Replication, recombination and repair	cytohesin 1, 2, 3, putative [Ricinus communis]
L.us.o.m.scaffold22.99	6033209	SNP	C	T	C/T	6,7	C/C	8,0	C/C	20,0	T/T	0,7	1	0.461538	0.538462	NON_SYNONYMOUS_CODING	A455V	Molecular Function: ARF guanyl-nucleotide exchange factor activity (GO:0005086);; Cellular Component: trans-Golgi network (GO:0005802);; Cellular Component: cytosol (GO:0005829);; Biological Process: regulation of ARF protein signal transduction (GO:0032012);;	K18442|0.0e+00|rcu:8289168|K18442 brefeldin A-inhibited guanine nucleotide-exchange protein | (RefSeq) brefeldin A-inhibited guanine nucleotide-exchange protein 2	Sec7 domain	Brefeldin A-inhibited guanine nucleotide-exchange protein 2 OS=Arabidopsis thaliana OX=3702 GN=BIG2 PE=2 SV=1	Cytohesin 1, 2, 3, putative OS=Ricinus communis OX=3988 GN=RCOM_1612320 PE=4 SV=1	L	Replication, recombination and repair	cytohesin 1, 2, 3, putative [Ricinus communis]
L.us.o.m.scaffold22.99	6035246	SNP	C	T	C/T	5,14	C/T	13,2	C/C	15,0	T/T	0,9	0.866667	0.263158	0.603509	NON_SYNONYMOUS_CODING	S897L	Molecular Function: ARF guanyl-nucleotide exchange factor activity (GO:0005086);; Cellular Component: trans-Golgi network (GO:0005802);; Cellular Component: cytosol (GO:0005829);; Biological Process: regulation of ARF protein signal transduction (GO:0032012);;	K18442|0.0e+00|rcu:8289168|K18442 brefeldin A-inhibited guanine nucleotide-exchange protein | (RefSeq) brefeldin A-inhibited guanine nucleotide-exchange protein 2	Sec7 domain	Brefeldin A-inhibited guanine nucleotide-exchange protein 2 OS=Arabidopsis thaliana OX=3702 GN=BIG2 PE=2 SV=1	Cytohesin 1, 2, 3, putative OS=Ricinus communis OX=3988 GN=RCOM_1612320 PE=4 SV=1	L	Replication, recombination and repair	cytohesin 1, 2, 3, putative [Ricinus communis]
L.us.o.m.scaffold22.99	6035321	SNP	G	A	G/A	4,18	G/A	10,3	G/G	25,0	A/A	0,15	0.769231	0.181818	0.587413	NON_SYNONYMOUS_CODING	R922H	Molecular Function: ARF guanyl-nucleotide exchange factor activity (GO:0005086);; Cellular Component: trans-Golgi network (GO:0005802);; Cellular Component: cytosol (GO:0005829);; Biological Process: regulation of ARF protein signal transduction (GO:0032012);;	K18442|0.0e+00|rcu:8289168|K18442 brefeldin A-inhibited guanine nucleotide-exchange protein | (RefSeq) brefeldin A-inhibited guanine nucleotide-exchange protein 2	Sec7 domain	Brefeldin A-inhibited guanine nucleotide-exchange protein 2 OS=Arabidopsis thaliana OX=3702 GN=BIG2 PE=2 SV=1	Cytohesin 1, 2, 3, putative OS=Ricinus communis OX=3988 GN=RCOM_1612320 PE=4 SV=1	L	Replication, recombination and repair	cytohesin 1, 2, 3, putative [Ricinus communis]
L.us.o.m.scaffold22.99	6036528	SNP	A	G	A/G	5,17	A/A	19,0	A/A	18,0	G/G	0,6	1	0.227273	0.772727	NON_SYNONYMOUS_CODING	Q1157R	Molecular Function: ARF guanyl-nucleotide exchange factor activity (GO:0005086);; Cellular Component: trans-Golgi network (GO:0005802);; Cellular Component: cytosol (GO:0005829);; Biological Process: regulation of ARF protein signal transduction (GO:0032012);;	K18442|0.0e+00|rcu:8289168|K18442 brefeldin A-inhibited guanine nucleotide-exchange protein | (RefSeq) brefeldin A-inhibited guanine nucleotide-exchange protein 2	Sec7 domain	Brefeldin A-inhibited guanine nucleotide-exchange protein 2 OS=Arabidopsis thaliana OX=3702 GN=BIG2 PE=2 SV=1	Cytohesin 1, 2, 3, putative OS=Ricinus communis OX=3988 GN=RCOM_1612320 PE=4 SV=1	L	Replication, recombination and repair	cytohesin 1, 2, 3, putative [Ricinus communis]
L.us.o.m.scaffold22.100	6037240	SNP	T	A	T/A	7,10	T/T	23,0	T/T	17,0	A/A	0,11	1	0.411765	0.588235	UPSTREAM	--	Molecular Function: AT DNA binding (GO:0003680);; Molecular Function: DNA-binding transcription factor activity (GO:0003700);; Cellular Component: nucleus (GO:0005634);; Biological Process: vegetative to reproductive phase transition of meristem (GO:0010228);;	--	Plants and Prokaryotes Conserved (PCC) domain	AT-hook motif nuclear-localized protein 22 OS=Arabidopsis thaliana OX=3702 GN=AHL22 PE=1 SV=1	AT-hook motif nuclear-localized protein OS=Ricinus communis OX=3988 GN=RCOM_1612340 PE=4 SV=1	K	Transcription	ESC, putative [Ricinus communis]
L.us.o.m.scaffold22.100	6037276	SNP	G	A	G/A	7,9	G/G	19,0	G/G	20,0	A/A	0,10	1	0.4375	0.5625	UPSTREAM	--	Molecular Function: AT DNA binding (GO:0003680);; Molecular Function: DNA-binding transcription factor activity (GO:0003700);; Cellular Component: nucleus (GO:0005634);; Biological Process: vegetative to reproductive phase transition of meristem (GO:0010228);;	--	Plants and Prokaryotes Conserved (PCC) domain	AT-hook motif nuclear-localized protein 22 OS=Arabidopsis thaliana OX=3702 GN=AHL22 PE=1 SV=1	AT-hook motif nuclear-localized protein OS=Ricinus communis OX=3988 GN=RCOM_1612340 PE=4 SV=1	K	Transcription	ESC, putative [Ricinus communis]
L.us.o.m.scaffold22.100	6037309	SNP	A	T	A/T	8,7	A/A	16,0	A/A	21,0	T/T	0,8	1	0.533333	0.466667	UPSTREAM	--	Molecular Function: AT DNA binding (GO:0003680);; Molecular Function: DNA-binding transcription factor activity (GO:0003700);; Cellular Component: nucleus (GO:0005634);; Biological Process: vegetative to reproductive phase transition of meristem (GO:0010228);;	--	Plants and Prokaryotes Conserved (PCC) domain	AT-hook motif nuclear-localized protein 22 OS=Arabidopsis thaliana OX=3702 GN=AHL22 PE=1 SV=1	AT-hook motif nuclear-localized protein OS=Ricinus communis OX=3988 GN=RCOM_1612340 PE=4 SV=1	K	Transcription	ESC, putative [Ricinus communis]
L.us.o.m.scaffold22.100	6037909	SNP	C	T	C/T	4,17	C/C	8,0	C/C	27,0	T/T	0,14	1	0.190476	0.809524	UPSTREAM	--	Molecular Function: AT DNA binding (GO:0003680);; Molecular Function: DNA-binding transcription factor activity (GO:0003700);; Cellular Component: nucleus (GO:0005634);; Biological Process: vegetative to reproductive phase transition of meristem (GO:0010228);;	--	Plants and Prokaryotes Conserved (PCC) domain	AT-hook motif nuclear-localized protein 22 OS=Arabidopsis thaliana OX=3702 GN=AHL22 PE=1 SV=1	AT-hook motif nuclear-localized protein OS=Ricinus communis OX=3988 GN=RCOM_1612340 PE=4 SV=1	K	Transcription	ESC, putative [Ricinus communis]
L.us.o.m.scaffold22.100	6038045	SNP	T	C	T/C	5,11	T/T	9,0	T/T	17,0	C/C	0,10	1	0.3125	0.6875	UPSTREAM	--	Molecular Function: AT DNA binding (GO:0003680);; Molecular Function: DNA-binding transcription factor activity (GO:0003700);; Cellular Component: nucleus (GO:0005634);; Biological Process: vegetative to reproductive phase transition of meristem (GO:0010228);;	--	Plants and Prokaryotes Conserved (PCC) domain	AT-hook motif nuclear-localized protein 22 OS=Arabidopsis thaliana OX=3702 GN=AHL22 PE=1 SV=1	AT-hook motif nuclear-localized protein OS=Ricinus communis OX=3988 GN=RCOM_1612340 PE=4 SV=1	K	Transcription	ESC, putative [Ricinus communis]
L.us.o.m.scaffold22.100	6038236	SNP	G	A	G/A	8,8	G/G	15,0	G/G	21,0	A/A	0,17	1	0.5	0.5	UPSTREAM	--	Molecular Function: AT DNA binding (GO:0003680);; Molecular Function: DNA-binding transcription factor activity (GO:0003700);; Cellular Component: nucleus (GO:0005634);; Biological Process: vegetative to reproductive phase transition of meristem (GO:0010228);;	--	Plants and Prokaryotes Conserved (PCC) domain	AT-hook motif nuclear-localized protein 22 OS=Arabidopsis thaliana OX=3702 GN=AHL22 PE=1 SV=1	AT-hook motif nuclear-localized protein OS=Ricinus communis OX=3988 GN=RCOM_1612340 PE=4 SV=1	K	Transcription	ESC, putative [Ricinus communis]
L.us.o.m.scaffold22.100	6038363	SNP	G	A	G/A	6,9	G/A	21,3	G/G	19,0	A/A	0,12	0.875	0.4	0.475	UPSTREAM	--	Molecular Function: AT DNA binding (GO:0003680);; Molecular Function: DNA-binding transcription factor activity (GO:0003700);; Cellular Component: nucleus (GO:0005634);; Biological Process: vegetative to reproductive phase transition of meristem (GO:0010228);;	--	Plants and Prokaryotes Conserved (PCC) domain	AT-hook motif nuclear-localized protein 22 OS=Arabidopsis thaliana OX=3702 GN=AHL22 PE=1 SV=1	AT-hook motif nuclear-localized protein OS=Ricinus communis OX=3988 GN=RCOM_1612340 PE=4 SV=1	K	Transcription	ESC, putative [Ricinus communis]
L.us.o.m.scaffold22.100	6038760	SNP	T	A	T/A	4,20	T/T	17,0	T/T	30,0	A/A	0,8	1	0.166667	0.833333	UPSTREAM	--	Molecular Function: AT DNA binding (GO:0003680);; Molecular Function: DNA-binding transcription factor activity (GO:0003700);; Cellular Component: nucleus (GO:0005634);; Biological Process: vegetative to reproductive phase transition of meristem (GO:0010228);;	--	Plants and Prokaryotes Conserved (PCC) domain	AT-hook motif nuclear-localized protein 22 OS=Arabidopsis thaliana OX=3702 GN=AHL22 PE=1 SV=1	AT-hook motif nuclear-localized protein OS=Ricinus communis OX=3988 GN=RCOM_1612340 PE=4 SV=1	K	Transcription	ESC, putative [Ricinus communis]
L.us.o.m.scaffold22.100	6038997	SNP	C	A	C/A	3,16	C/A	14,2	C/C	19,0	A/A	0,12	0.875	0.157895	0.717105	UPSTREAM	--	Molecular Function: AT DNA binding (GO:0003680);; Molecular Function: DNA-binding transcription factor activity (GO:0003700);; Cellular Component: nucleus (GO:0005634);; Biological Process: vegetative to reproductive phase transition of meristem (GO:0010228);;	--	Plants and Prokaryotes Conserved (PCC) domain	AT-hook motif nuclear-localized protein 22 OS=Arabidopsis thaliana OX=3702 GN=AHL22 PE=1 SV=1	AT-hook motif nuclear-localized protein OS=Ricinus communis OX=3988 GN=RCOM_1612340 PE=4 SV=1	K	Transcription	ESC, putative [Ricinus communis]
L.us.o.m.scaffold22.100	6039369	SNP	A	T	T/T	1,15	A/A	4,0	A/A	19,0	T/T	0,11	1	0.0625	0.9375	UPSTREAM	--	Molecular Function: AT DNA binding (GO:0003680);; Molecular Function: DNA-binding transcription factor activity (GO:0003700);; Cellular Component: nucleus (GO:0005634);; Biological Process: vegetative to reproductive phase transition of meristem (GO:0010228);;	--	Plants and Prokaryotes Conserved (PCC) domain	AT-hook motif nuclear-localized protein 22 OS=Arabidopsis thaliana OX=3702 GN=AHL22 PE=1 SV=1	AT-hook motif nuclear-localized protein OS=Ricinus communis OX=3988 GN=RCOM_1612340 PE=4 SV=1	K	Transcription	ESC, putative [Ricinus communis]
L.us.o.m.scaffold22.100	6039628	InDel	T	TAC	T/TAC	2,13	T/T	9,0	T/T	9,0	TAC/TAC	0,15	1	0.133333	0.866667	UPSTREAM	EXON_ID:--	Molecular Function: AT DNA binding (GO:0003680);; Molecular Function: DNA-binding transcription factor activity (GO:0003700);; Cellular Component: nucleus (GO:0005634);; Biological Process: vegetative to reproductive phase transition of meristem (GO:0010228);;	--	Plants and Prokaryotes Conserved (PCC) domain	AT-hook motif nuclear-localized protein 22 OS=Arabidopsis thaliana OX=3702 GN=AHL22 PE=1 SV=1	AT-hook motif nuclear-localized protein OS=Ricinus communis OX=3988 GN=RCOM_1612340 PE=4 SV=1	K	Transcription	ESC, putative [Ricinus communis]
L.us.o.m.scaffold22.100	6039786	InDel	C	CAG	C/CAG	6,17	C/C	12,0	C/C	7,0	CAG/CAG	0,16	1	0.26087	0.73913	UPSTREAM	EXON_ID:--	Molecular Function: AT DNA binding (GO:0003680);; Molecular Function: DNA-binding transcription factor activity (GO:0003700);; Cellular Component: nucleus (GO:0005634);; Biological Process: vegetative to reproductive phase transition of meristem (GO:0010228);;	--	Plants and Prokaryotes Conserved (PCC) domain	AT-hook motif nuclear-localized protein 22 OS=Arabidopsis thaliana OX=3702 GN=AHL22 PE=1 SV=1	AT-hook motif nuclear-localized protein OS=Ricinus communis OX=3988 GN=RCOM_1612340 PE=4 SV=1	K	Transcription	ESC, putative [Ricinus communis]
L.us.o.m.scaffold22.100	6039816	SNP	A	G	A/G	4,17	A/A	13,0	A/A	8,0	G/G	0,17	1	0.190476	0.809524	UPSTREAM	--	Molecular Function: AT DNA binding (GO:0003680);; Molecular Function: DNA-binding transcription factor activity (GO:0003700);; Cellular Component: nucleus (GO:0005634);; Biological Process: vegetative to reproductive phase transition of meristem (GO:0010228);;	--	Plants and Prokaryotes Conserved (PCC) domain	AT-hook motif nuclear-localized protein 22 OS=Arabidopsis thaliana OX=3702 GN=AHL22 PE=1 SV=1	AT-hook motif nuclear-localized protein OS=Ricinus communis OX=3988 GN=RCOM_1612340 PE=4 SV=1	K	Transcription	ESC, putative [Ricinus communis]
L.us.o.m.scaffold22.100	6039823	SNP	C	T	C/T	3,18	C/C	13,0	C/C	8,0	T/T	0,15	1	0.142857	0.857143	UPSTREAM	--	Molecular Function: AT DNA binding (GO:0003680);; Molecular Function: DNA-binding transcription factor activity (GO:0003700);; Cellular Component: nucleus (GO:0005634);; Biological Process: vegetative to reproductive phase transition of meristem (GO:0010228);;	--	Plants and Prokaryotes Conserved (PCC) domain	AT-hook motif nuclear-localized protein 22 OS=Arabidopsis thaliana OX=3702 GN=AHL22 PE=1 SV=1	AT-hook motif nuclear-localized protein OS=Ricinus communis OX=3988 GN=RCOM_1612340 PE=4 SV=1	K	Transcription	ESC, putative [Ricinus communis]
L.us.o.m.scaffold22.100	6039861	SNP	G	A	G/A	4,15	G/G	12,0	G/G	7,0	A/A	0,19	1	0.210526	0.789474	UPSTREAM	--	Molecular Function: AT DNA binding (GO:0003680);; Molecular Function: DNA-binding transcription factor activity (GO:0003700);; Cellular Component: nucleus (GO:0005634);; Biological Process: vegetative to reproductive phase transition of meristem (GO:0010228);;	--	Plants and Prokaryotes Conserved (PCC) domain	AT-hook motif nuclear-localized protein 22 OS=Arabidopsis thaliana OX=3702 GN=AHL22 PE=1 SV=1	AT-hook motif nuclear-localized protein OS=Ricinus communis OX=3988 GN=RCOM_1612340 PE=4 SV=1	K	Transcription	ESC, putative [Ricinus communis]
L.us.o.m.scaffold22.100	6039881	SNP	C	T	C/T	5,14	C/C	14,0	C/C	2,0	T/T	0,15	1	0.263158	0.736842	UPSTREAM	--	Molecular Function: AT DNA binding (GO:0003680);; Molecular Function: DNA-binding transcription factor activity (GO:0003700);; Cellular Component: nucleus (GO:0005634);; Biological Process: vegetative to reproductive phase transition of meristem (GO:0010228);;	--	Plants and Prokaryotes Conserved (PCC) domain	AT-hook motif nuclear-localized protein 22 OS=Arabidopsis thaliana OX=3702 GN=AHL22 PE=1 SV=1	AT-hook motif nuclear-localized protein OS=Ricinus communis OX=3988 GN=RCOM_1612340 PE=4 SV=1	K	Transcription	ESC, putative [Ricinus communis]
L.us.o.m.scaffold22.100	6039924	SNP	A	T	A/T	5,12	A/A	18,0	A/A	2,0	T/T	0,16	1	0.294118	0.705882	UPSTREAM	--	Molecular Function: AT DNA binding (GO:0003680);; Molecular Function: DNA-binding transcription factor activity (GO:0003700);; Cellular Component: nucleus (GO:0005634);; Biological Process: vegetative to reproductive phase transition of meristem (GO:0010228);;	--	Plants and Prokaryotes Conserved (PCC) domain	AT-hook motif nuclear-localized protein 22 OS=Arabidopsis thaliana OX=3702 GN=AHL22 PE=1 SV=1	AT-hook motif nuclear-localized protein OS=Ricinus communis OX=3988 GN=RCOM_1612340 PE=4 SV=1	K	Transcription	ESC, putative [Ricinus communis]
L.us.o.m.scaffold22.100	6039967	SNP	T	C	T/C	5,10	T/T	20,0	T/T	2,0	C/C	0,15	1	0.333333	0.666667	UPSTREAM	--	Molecular Function: AT DNA binding (GO:0003680);; Molecular Function: DNA-binding transcription factor activity (GO:0003700);; Cellular Component: nucleus (GO:0005634);; Biological Process: vegetative to reproductive phase transition of meristem (GO:0010228);;	--	Plants and Prokaryotes Conserved (PCC) domain	AT-hook motif nuclear-localized protein 22 OS=Arabidopsis thaliana OX=3702 GN=AHL22 PE=1 SV=1	AT-hook motif nuclear-localized protein OS=Ricinus communis OX=3988 GN=RCOM_1612340 PE=4 SV=1	K	Transcription	ESC, putative [Ricinus communis]
L.us.o.m.scaffold22.100	6040584	SNP	A	G	A/G	3,15	A/A	12,0	A/A	14,0	G/G	0,23	1	0.166667	0.833333	UPSTREAM	--	Molecular Function: AT DNA binding (GO:0003680);; Molecular Function: DNA-binding transcription factor activity (GO:0003700);; Cellular Component: nucleus (GO:0005634);; Biological Process: vegetative to reproductive phase transition of meristem (GO:0010228);;	--	Plants and Prokaryotes Conserved (PCC) domain	AT-hook motif nuclear-localized protein 22 OS=Arabidopsis thaliana OX=3702 GN=AHL22 PE=1 SV=1	AT-hook motif nuclear-localized protein OS=Ricinus communis OX=3988 GN=RCOM_1612340 PE=4 SV=1	K	Transcription	ESC, putative [Ricinus communis]
L.us.o.m.scaffold22.100	6040629	SNP	T	C	T/C	3,12	T/T	16,0	T/T	13,0	C/C	0,20	1	0.2	0.8	UPSTREAM	--	Molecular Function: AT DNA binding (GO:0003680);; Molecular Function: DNA-binding transcription factor activity (GO:0003700);; Cellular Component: nucleus (GO:0005634);; Biological Process: vegetative to reproductive phase transition of meristem (GO:0010228);;	--	Plants and Prokaryotes Conserved (PCC) domain	AT-hook motif nuclear-localized protein 22 OS=Arabidopsis thaliana OX=3702 GN=AHL22 PE=1 SV=1	AT-hook motif nuclear-localized protein OS=Ricinus communis OX=3988 GN=RCOM_1612340 PE=4 SV=1	K	Transcription	ESC, putative [Ricinus communis]
L.us.o.m.scaffold22.100	6040653	SNP	T	G	T/G	3,12	T/T	14,0	T/T	11,0	G/G	0,17	1	0.2	0.8	UPSTREAM	--	Molecular Function: AT DNA binding (GO:0003680);; Molecular Function: DNA-binding transcription factor activity (GO:0003700);; Cellular Component: nucleus (GO:0005634);; Biological Process: vegetative to reproductive phase transition of meristem (GO:0010228);;	--	Plants and Prokaryotes Conserved (PCC) domain	AT-hook motif nuclear-localized protein 22 OS=Arabidopsis thaliana OX=3702 GN=AHL22 PE=1 SV=1	AT-hook motif nuclear-localized protein OS=Ricinus communis OX=3988 GN=RCOM_1612340 PE=4 SV=1	K	Transcription	ESC, putative [Ricinus communis]
L.us.o.m.scaffold22.100	6040804	InDel	C	CGG	C/CGG	4,16	C/C	9,0	C/C	13,0	CGG/CGG	0,8	1	0.2	0.8	UPSTREAM	EXON_ID:--	Molecular Function: AT DNA binding (GO:0003680);; Molecular Function: DNA-binding transcription factor activity (GO:0003700);; Cellular Component: nucleus (GO:0005634);; Biological Process: vegetative to reproductive phase transition of meristem (GO:0010228);;	--	Plants and Prokaryotes Conserved (PCC) domain	AT-hook motif nuclear-localized protein 22 OS=Arabidopsis thaliana OX=3702 GN=AHL22 PE=1 SV=1	AT-hook motif nuclear-localized protein OS=Ricinus communis OX=3988 GN=RCOM_1612340 PE=4 SV=1	K	Transcription	ESC, putative [Ricinus communis]
L.us.o.m.scaffold22.100	6040883	InDel	CGGAGGGAGGGAG	C	CGGAGGGAGGGAG/C	2,5	CGGAGGGAGGGAG/CGGAGGGAGGGAG	6,0	CGGAGGGAGGGAG/CGGAGGGAGGGAG	10,0	C/C	0,5	1	0.285714	0.714286	UPSTREAM	EXON_ID:--	Molecular Function: AT DNA binding (GO:0003680);; Molecular Function: DNA-binding transcription factor activity (GO:0003700);; Cellular Component: nucleus (GO:0005634);; Biological Process: vegetative to reproductive phase transition of meristem (GO:0010228);;	--	Plants and Prokaryotes Conserved (PCC) domain	AT-hook motif nuclear-localized protein 22 OS=Arabidopsis thaliana OX=3702 GN=AHL22 PE=1 SV=1	AT-hook motif nuclear-localized protein OS=Ricinus communis OX=3988 GN=RCOM_1612340 PE=4 SV=1	K	Transcription	ESC, putative [Ricinus communis]
L.us.o.m.scaffold22.100	6040932	SNP	A	T	T/T	0,10	A/A	8,0	A/A	11,0	T/T	0,7	1	0	1	UPSTREAM	--	Molecular Function: AT DNA binding (GO:0003680);; Molecular Function: DNA-binding transcription factor activity (GO:0003700);; Cellular Component: nucleus (GO:0005634);; Biological Process: vegetative to reproductive phase transition of meristem (GO:0010228);;	--	Plants and Prokaryotes Conserved (PCC) domain	AT-hook motif nuclear-localized protein 22 OS=Arabidopsis thaliana OX=3702 GN=AHL22 PE=1 SV=1	AT-hook motif nuclear-localized protein OS=Ricinus communis OX=3988 GN=RCOM_1612340 PE=4 SV=1	K	Transcription	ESC, putative [Ricinus communis]
L.us.o.m.scaffold22.100	6040938	SNP	T	A	A/A	0,10	T/T	10,0	T/T	12,0	A/A	0,8	1	0	1	UPSTREAM	--	Molecular Function: AT DNA binding (GO:0003680);; Molecular Function: DNA-binding transcription factor activity (GO:0003700);; Cellular Component: nucleus (GO:0005634);; Biological Process: vegetative to reproductive phase transition of meristem (GO:0010228);;	--	Plants and Prokaryotes Conserved (PCC) domain	AT-hook motif nuclear-localized protein 22 OS=Arabidopsis thaliana OX=3702 GN=AHL22 PE=1 SV=1	AT-hook motif nuclear-localized protein OS=Ricinus communis OX=3988 GN=RCOM_1612340 PE=4 SV=1	K	Transcription	ESC, putative [Ricinus communis]
L.us.o.m.scaffold22.100	6041012	SNP	C	T	C/T	3,18	C/C	15,0	C/C	21,0	T/T	0,9	1	0.142857	0.857143	UPSTREAM	--	Molecular Function: AT DNA binding (GO:0003680);; Molecular Function: DNA-binding transcription factor activity (GO:0003700);; Cellular Component: nucleus (GO:0005634);; Biological Process: vegetative to reproductive phase transition of meristem (GO:0010228);;	--	Plants and Prokaryotes Conserved (PCC) domain	AT-hook motif nuclear-localized protein 22 OS=Arabidopsis thaliana OX=3702 GN=AHL22 PE=1 SV=1	AT-hook motif nuclear-localized protein OS=Ricinus communis OX=3988 GN=RCOM_1612340 PE=4 SV=1	K	Transcription	ESC, putative [Ricinus communis]
L.us.o.m.scaffold22.100	6041075	SNP	T	C	T/C	5,17	T/T	19,0	T/T	17,0	C/C	0,5	1	0.227273	0.772727	UPSTREAM	--	Molecular Function: AT DNA binding (GO:0003680);; Molecular Function: DNA-binding transcription factor activity (GO:0003700);; Cellular Component: nucleus (GO:0005634);; Biological Process: vegetative to reproductive phase transition of meristem (GO:0010228);;	--	Plants and Prokaryotes Conserved (PCC) domain	AT-hook motif nuclear-localized protein 22 OS=Arabidopsis thaliana OX=3702 GN=AHL22 PE=1 SV=1	AT-hook motif nuclear-localized protein OS=Ricinus communis OX=3988 GN=RCOM_1612340 PE=4 SV=1	K	Transcription	ESC, putative [Ricinus communis]
L.us.o.m.scaffold22.100	6041081	SNP	A	C	A/C	6,17	A/A	18,0	A/A	15,0	C/C	0,5	1	0.26087	0.73913	UPSTREAM	--	Molecular Function: AT DNA binding (GO:0003680);; Molecular Function: DNA-binding transcription factor activity (GO:0003700);; Cellular Component: nucleus (GO:0005634);; Biological Process: vegetative to reproductive phase transition of meristem (GO:0010228);;	--	Plants and Prokaryotes Conserved (PCC) domain	AT-hook motif nuclear-localized protein 22 OS=Arabidopsis thaliana OX=3702 GN=AHL22 PE=1 SV=1	AT-hook motif nuclear-localized protein OS=Ricinus communis OX=3988 GN=RCOM_1612340 PE=4 SV=1	K	Transcription	ESC, putative [Ricinus communis]
L.us.o.m.scaffold22.100	6041289	SNP	G	T	G/T	7,18	G/G	16,0	G/G	18,0	T/T	0,7	1	0.28	0.72	UPSTREAM	--	Molecular Function: AT DNA binding (GO:0003680);; Molecular Function: DNA-binding transcription factor activity (GO:0003700);; Cellular Component: nucleus (GO:0005634);; Biological Process: vegetative to reproductive phase transition of meristem (GO:0010228);;	--	Plants and Prokaryotes Conserved (PCC) domain	AT-hook motif nuclear-localized protein 22 OS=Arabidopsis thaliana OX=3702 GN=AHL22 PE=1 SV=1	AT-hook motif nuclear-localized protein OS=Ricinus communis OX=3988 GN=RCOM_1612340 PE=4 SV=1	K	Transcription	ESC, putative [Ricinus communis]
L.us.o.m.scaffold22.100	6041503	InDel	CAT	C	CAT/C	5,17	CAT/CAT	16,0	CAT/CAT	22,0	C/C	0,4	1	0.227273	0.772727	UPSTREAM	EXON_ID:--	Molecular Function: AT DNA binding (GO:0003680);; Molecular Function: DNA-binding transcription factor activity (GO:0003700);; Cellular Component: nucleus (GO:0005634);; Biological Process: vegetative to reproductive phase transition of meristem (GO:0010228);;	--	Plants and Prokaryotes Conserved (PCC) domain	AT-hook motif nuclear-localized protein 22 OS=Arabidopsis thaliana OX=3702 GN=AHL22 PE=1 SV=1	AT-hook motif nuclear-localized protein OS=Ricinus communis OX=3988 GN=RCOM_1612340 PE=4 SV=1	K	Transcription	ESC, putative [Ricinus communis]
L.us.o.m.scaffold22.100	6041609	SNP	G	A	G/A	8,18	G/G	19,0	G/G	12,0	A/A	0,8	1	0.307692	0.692308	UPSTREAM	--	Molecular Function: AT DNA binding (GO:0003680);; Molecular Function: DNA-binding transcription factor activity (GO:0003700);; Cellular Component: nucleus (GO:0005634);; Biological Process: vegetative to reproductive phase transition of meristem (GO:0010228);;	--	Plants and Prokaryotes Conserved (PCC) domain	AT-hook motif nuclear-localized protein 22 OS=Arabidopsis thaliana OX=3702 GN=AHL22 PE=1 SV=1	AT-hook motif nuclear-localized protein OS=Ricinus communis OX=3988 GN=RCOM_1612340 PE=4 SV=1	K	Transcription	ESC, putative [Ricinus communis]
L.us.o.m.scaffold22.100	6041621	InDel	G	GGA	G/GGA	7,17	G/G	19,0	G/G	13,0	GGA/GGA	0,9	1	0.291667	0.708333	UPSTREAM	EXON_ID:--	Molecular Function: AT DNA binding (GO:0003680);; Molecular Function: DNA-binding transcription factor activity (GO:0003700);; Cellular Component: nucleus (GO:0005634);; Biological Process: vegetative to reproductive phase transition of meristem (GO:0010228);;	--	Plants and Prokaryotes Conserved (PCC) domain	AT-hook motif nuclear-localized protein 22 OS=Arabidopsis thaliana OX=3702 GN=AHL22 PE=1 SV=1	AT-hook motif nuclear-localized protein OS=Ricinus communis OX=3988 GN=RCOM_1612340 PE=4 SV=1	K	Transcription	ESC, putative [Ricinus communis]
L.us.o.m.scaffold22.100	6041639	InDel	TGGG	T	TGGG/T	10,14	TGGG/TGGG	18,0	TGGG/TGGG	11,0	T/T	0,9	1	0.416667	0.583333	UPSTREAM	EXON_ID:--	Molecular Function: AT DNA binding (GO:0003680);; Molecular Function: DNA-binding transcription factor activity (GO:0003700);; Cellular Component: nucleus (GO:0005634);; Biological Process: vegetative to reproductive phase transition of meristem (GO:0010228);;	--	Plants and Prokaryotes Conserved (PCC) domain	AT-hook motif nuclear-localized protein 22 OS=Arabidopsis thaliana OX=3702 GN=AHL22 PE=1 SV=1	AT-hook motif nuclear-localized protein OS=Ricinus communis OX=3988 GN=RCOM_1612340 PE=4 SV=1	K	Transcription	ESC, putative [Ricinus communis]
L.us.o.m.scaffold22.100	6041750	InDel	A	ACC	A/ACC	6,16	A/A	9,0	A/A	14,0	ACC/ACC	0,9	1	0.272727	0.727273	UPSTREAM	EXON_ID:--	Molecular Function: AT DNA binding (GO:0003680);; Molecular Function: DNA-binding transcription factor activity (GO:0003700);; Cellular Component: nucleus (GO:0005634);; Biological Process: vegetative to reproductive phase transition of meristem (GO:0010228);;	--	Plants and Prokaryotes Conserved (PCC) domain	AT-hook motif nuclear-localized protein 22 OS=Arabidopsis thaliana OX=3702 GN=AHL22 PE=1 SV=1	AT-hook motif nuclear-localized protein OS=Ricinus communis OX=3988 GN=RCOM_1612340 PE=4 SV=1	K	Transcription	ESC, putative [Ricinus communis]
L.us.o.m.scaffold22.100	6041882	InDel	CAGAAGAAGA	C	CAGAAGAAGA/C	9,10	CAGAAGAAGA/CAGAAGAAGA	15,0	CAGAAGAAGA/CAGAAGAAGA	26,0	C/C	0,10	1	0.473684	0.526316	UPSTREAM	EXON_ID:--	Molecular Function: AT DNA binding (GO:0003680);; Molecular Function: DNA-binding transcription factor activity (GO:0003700);; Cellular Component: nucleus (GO:0005634);; Biological Process: vegetative to reproductive phase transition of meristem (GO:0010228);;	--	Plants and Prokaryotes Conserved (PCC) domain	AT-hook motif nuclear-localized protein 22 OS=Arabidopsis thaliana OX=3702 GN=AHL22 PE=1 SV=1	AT-hook motif nuclear-localized protein OS=Ricinus communis OX=3988 GN=RCOM_1612340 PE=4 SV=1	K	Transcription	ESC, putative [Ricinus communis]
L.us.o.m.scaffold22.103	6054958	SNP	A	G	A/G	8,16	A/A	9,0	A/A	12,0	G/G	0,17	1	0.333333	0.666667	UPSTREAM	--	Molecular Function: protein binding (GO:0005515);;	K01583|3.9e-11|bvg:104904245|K01583 arginine decarboxylase [EC:4.1.1.19] | (RefSeq) arginine decarboxylase	FHA domain	--	FHA domain-containing protein OS=Jatropha curcas OX=180498 GN=JCGZ_14508 PE=4 SV=1	S	Function unknown	hypothetical protein JCGZ_14508 [Jatropha curcas]
L.us.o.m.scaffold22.103	6055040	SNP	A	G	A/G	5,16	A/A	12,0	A/A	14,0	G/G	0,8	1	0.238095	0.761905	UPSTREAM	--	Molecular Function: protein binding (GO:0005515);;	K01583|3.9e-11|bvg:104904245|K01583 arginine decarboxylase [EC:4.1.1.19] | (RefSeq) arginine decarboxylase	FHA domain	--	FHA domain-containing protein OS=Jatropha curcas OX=180498 GN=JCGZ_14508 PE=4 SV=1	S	Function unknown	hypothetical protein JCGZ_14508 [Jatropha curcas]
L.us.o.m.scaffold22.104	6057288	SNP	C	T	C/T	14,15	C/C	12,0	C/C	20,0	T/T	0,12	1	0.482759	0.517241	UPSTREAM	--	--	--	--	--	Uncharacterized protein OS=Gossypium tomentosum OX=34277 GN=ES332_D11G093400v1 PE=4 SV=1	--	--	hypothetical protein F383_16021 [Gossypium arboreum]
L.us.o.m.scaffold22.104	6057332	SNP	A	T	A/T	13,9	A/A	12,0	A/A	14,0	T/T	0,15	1	0.590909	0.409091	UPSTREAM	--	--	--	--	--	Uncharacterized protein OS=Gossypium tomentosum OX=34277 GN=ES332_D11G093400v1 PE=4 SV=1	--	--	hypothetical protein F383_16021 [Gossypium arboreum]
L.us.o.m.scaffold22.104	6057423	SNP	C	T	C/T	8,10	C/C	13,0	C/C	18,0	T/T	0,20	1	0.444444	0.555556	UPSTREAM	--	--	--	--	--	Uncharacterized protein OS=Gossypium tomentosum OX=34277 GN=ES332_D11G093400v1 PE=4 SV=1	--	--	hypothetical protein F383_16021 [Gossypium arboreum]
L.us.o.m.scaffold22.104	6057458	SNP	T	C	T/C	7,12	T/T	14,0	T/T	17,0	C/C	0,14	1	0.368421	0.631579	UPSTREAM	--	--	--	--	--	Uncharacterized protein OS=Gossypium tomentosum OX=34277 GN=ES332_D11G093400v1 PE=4 SV=1	--	--	hypothetical protein F383_16021 [Gossypium arboreum]
L.us.o.m.scaffold22.104	6057472	InDel	CCGTGT	C	CCGTGT/C	7,12	CCGTGT/CCGTGT	15,0	CCGTGT/CCGTGT	19,0	C/C	0,13	1	0.368421	0.631579	UPSTREAM	EXON_ID:--	--	--	--	--	Uncharacterized protein OS=Gossypium tomentosum OX=34277 GN=ES332_D11G093400v1 PE=4 SV=1	--	--	hypothetical protein F383_16021 [Gossypium arboreum]
L.us.o.m.scaffold22.104	6057536	SNP	C	T	C/T	5,11	C/C	14,0	C/C	19,0	T/T	0,8	1	0.3125	0.6875	UPSTREAM	--	--	--	--	--	Uncharacterized protein OS=Gossypium tomentosum OX=34277 GN=ES332_D11G093400v1 PE=4 SV=1	--	--	hypothetical protein F383_16021 [Gossypium arboreum]
L.us.o.m.scaffold22.104	6057544	SNP	C	T	C/T	5,11	C/C	12,0	C/C	20,0	T/T	0,7	1	0.3125	0.6875	UPSTREAM	--	--	--	--	--	Uncharacterized protein OS=Gossypium tomentosum OX=34277 GN=ES332_D11G093400v1 PE=4 SV=1	--	--	hypothetical protein F383_16021 [Gossypium arboreum]
L.us.o.m.scaffold22.104	6057585	SNP	T	C	T/C	5,8	T/T	10,0	T/T	15,0	C/C	0,11	1	0.384615	0.615385	UPSTREAM	--	--	--	--	--	Uncharacterized protein OS=Gossypium tomentosum OX=34277 GN=ES332_D11G093400v1 PE=4 SV=1	--	--	hypothetical protein F383_16021 [Gossypium arboreum]
L.us.o.m.scaffold22.104	6057592	SNP	C	A	C/A	6,8	C/C	9,0	C/C	15,0	A/A	0,11	1	0.428571	0.571429	UPSTREAM	--	--	--	--	--	Uncharacterized protein OS=Gossypium tomentosum OX=34277 GN=ES332_D11G093400v1 PE=4 SV=1	--	--	hypothetical protein F383_16021 [Gossypium arboreum]
L.us.o.m.scaffold22.104	6057636	SNP	G	T	G/T	7,7	G/G	12,0	G/G	13,0	T/T	0,5	1	0.5	0.5	UPSTREAM	--	--	--	--	--	Uncharacterized protein OS=Gossypium tomentosum OX=34277 GN=ES332_D11G093400v1 PE=4 SV=1	--	--	hypothetical protein F383_16021 [Gossypium arboreum]
L.us.o.m.scaffold22.104	6057705	InDel	A	AAAAAGG	A/AAAAAGG	6,13	A/A	11,0	A/A	11,0	AAAAAGG/AAAAAGG	0,8	1	0.315789	0.684211	UPSTREAM	EXON_ID:--	--	--	--	--	Uncharacterized protein OS=Gossypium tomentosum OX=34277 GN=ES332_D11G093400v1 PE=4 SV=1	--	--	hypothetical protein F383_16021 [Gossypium arboreum]
L.us.o.m.scaffold22.104	6057750	SNP	A	G	A/G	2,16	A/A	9,0	A/A	17,0	G/G	0,11	1	0.111111	0.888889	UPSTREAM	--	--	--	--	--	Uncharacterized protein OS=Gossypium tomentosum OX=34277 GN=ES332_D11G093400v1 PE=4 SV=1	--	--	hypothetical protein F383_16021 [Gossypium arboreum]
L.us.o.m.scaffold22.105	6059795	SNP	T	A	T/A	8,9	T/T	15,0	T/T	21,0	A/A	0,14	1	0.470588	0.529412	NON_SYNONYMOUS_CODING	I2630L	Molecular Function: protein binding (GO:0005515);; Cellular Component: cellular_component (GO:0005575);; Cellular Component: obsolete cell (GO:0005623);; Cellular Component: cell-cell junction (GO:0005911);; Cellular Component: plasmodesma (GO:0009506);; Cellular Component: endomembrane system (GO:0012505);; Cellular Component: cell junction (GO:0030054);; Cellular Component: obsolete cell part (…	K23286|2.5e-115|mis:MICPUN_82791|K23286 neurobeachin-like protein 1/2 | (RefSeq) predicted protein	Beige/BEACH domain	BEACH domain-containing protein C2 OS=Arabidopsis thaliana OX=3702 GN=BCHC2 PE=1 SV=1	Nucleotide binding protein, putative OS=Ricinus communis OX=3988 GN=RCOM_1612580 PE=4 SV=1	U	Intracellular trafficking, secretion, and vesicular transport	hypothetical protein POPTR_0002s15100g [Populus trichocarpa]
L.us.o.m.scaffold22.105	6061093	SNP	T	C	T/C	4,9	T/T	9,0	T/T	24,0	C/C	0,11	1	0.307692	0.692308	NON_SYNONYMOUS_CODING	I2452V	Molecular Function: protein binding (GO:0005515);; Cellular Component: cellular_component (GO:0005575);; Cellular Component: obsolete cell (GO:0005623);; Cellular Component: cell-cell junction (GO:0005911);; Cellular Component: plasmodesma (GO:0009506);; Cellular Component: endomembrane system (GO:0012505);; Cellular Component: cell junction (GO:0030054);; Cellular Component: obsolete cell part (…	K23286|2.5e-115|mis:MICPUN_82791|K23286 neurobeachin-like protein 1/2 | (RefSeq) predicted protein	Beige/BEACH domain	BEACH domain-containing protein C2 OS=Arabidopsis thaliana OX=3702 GN=BCHC2 PE=1 SV=1	Nucleotide binding protein, putative OS=Ricinus communis OX=3988 GN=RCOM_1612580 PE=4 SV=1	U	Intracellular trafficking, secretion, and vesicular transport	hypothetical protein POPTR_0002s15100g [Populus trichocarpa]
L.us.o.m.scaffold22.105	6061182	SNP	A	G	A/G	4,12	A/G	11,3	A/A	20,0	G/G	0,16	0.785714	0.25	0.535714	NON_SYNONYMOUS_CODING	V2449A	Molecular Function: protein binding (GO:0005515);; Cellular Component: cellular_component (GO:0005575);; Cellular Component: obsolete cell (GO:0005623);; Cellular Component: cell-cell junction (GO:0005911);; Cellular Component: plasmodesma (GO:0009506);; Cellular Component: endomembrane system (GO:0012505);; Cellular Component: cell junction (GO:0030054);; Cellular Component: obsolete cell part (…	K23286|2.5e-115|mis:MICPUN_82791|K23286 neurobeachin-like protein 1/2 | (RefSeq) predicted protein	Beige/BEACH domain	BEACH domain-containing protein C2 OS=Arabidopsis thaliana OX=3702 GN=BCHC2 PE=1 SV=1	Nucleotide binding protein, putative OS=Ricinus communis OX=3988 GN=RCOM_1612580 PE=4 SV=1	U	Intracellular trafficking, secretion, and vesicular transport	hypothetical protein POPTR_0002s15100g [Populus trichocarpa]
L.us.o.m.scaffold22.105	6070503	SNP	C	T	C/T	5,17	C/C	12,0	C/C	20,0	T/T	0,19	1	0.227273	0.772727	NON_SYNONYMOUS_CODING	V1978M	Molecular Function: protein binding (GO:0005515);; Cellular Component: cellular_component (GO:0005575);; Cellular Component: obsolete cell (GO:0005623);; Cellular Component: cell-cell junction (GO:0005911);; Cellular Component: plasmodesma (GO:0009506);; Cellular Component: endomembrane system (GO:0012505);; Cellular Component: cell junction (GO:0030054);; Cellular Component: obsolete cell part (…	K23286|2.5e-115|mis:MICPUN_82791|K23286 neurobeachin-like protein 1/2 | (RefSeq) predicted protein	Beige/BEACH domain	BEACH domain-containing protein C2 OS=Arabidopsis thaliana OX=3702 GN=BCHC2 PE=1 SV=1	Nucleotide binding protein, putative OS=Ricinus communis OX=3988 GN=RCOM_1612580 PE=4 SV=1	U	Intracellular trafficking, secretion, and vesicular transport	hypothetical protein POPTR_0002s15100g [Populus trichocarpa]
L.us.o.m.scaffold22.105	6073052	SNP	G	C	G/C	5,7	G/G	17,0	G/G	24,0	C/C	0,11	1	0.416667	0.583333	NON_SYNONYMOUS_CODING	D1587E	Molecular Function: protein binding (GO:0005515);; Cellular Component: cellular_component (GO:0005575);; Cellular Component: obsolete cell (GO:0005623);; Cellular Component: cell-cell junction (GO:0005911);; Cellular Component: plasmodesma (GO:0009506);; Cellular Component: endomembrane system (GO:0012505);; Cellular Component: cell junction (GO:0030054);; Cellular Component: obsolete cell part (…	K23286|2.5e-115|mis:MICPUN_82791|K23286 neurobeachin-like protein 1/2 | (RefSeq) predicted protein	Beige/BEACH domain	BEACH domain-containing protein C2 OS=Arabidopsis thaliana OX=3702 GN=BCHC2 PE=1 SV=1	Nucleotide binding protein, putative OS=Ricinus communis OX=3988 GN=RCOM_1612580 PE=4 SV=1	U	Intracellular trafficking, secretion, and vesicular transport	hypothetical protein POPTR_0002s15100g [Populus trichocarpa]
L.us.o.m.scaffold22.105	6081118	SNP	C	G	C/G	7,12	C/C	14,0	C/C	16,0	G/G	0,8	1	0.368421	0.631579	NON_SYNONYMOUS_CODING	A898P	Molecular Function: protein binding (GO:0005515);; Cellular Component: cellular_component (GO:0005575);; Cellular Component: obsolete cell (GO:0005623);; Cellular Component: cell-cell junction (GO:0005911);; Cellular Component: plasmodesma (GO:0009506);; Cellular Component: endomembrane system (GO:0012505);; Cellular Component: cell junction (GO:0030054);; Cellular Component: obsolete cell part (…	K23286|2.5e-115|mis:MICPUN_82791|K23286 neurobeachin-like protein 1/2 | (RefSeq) predicted protein	Beige/BEACH domain	BEACH domain-containing protein C2 OS=Arabidopsis thaliana OX=3702 GN=BCHC2 PE=1 SV=1	Nucleotide binding protein, putative OS=Ricinus communis OX=3988 GN=RCOM_1612580 PE=4 SV=1	U	Intracellular trafficking, secretion, and vesicular transport	hypothetical protein POPTR_0002s15100g [Populus trichocarpa]
L.us.o.m.scaffold22.105	6082499	SNP	G	A	G/A	5,18	G/G	9,0	G/G	22,0	A/A	0,7	1	0.217391	0.782609	NON_SYNONYMOUS_CODING	R585W	Molecular Function: protein binding (GO:0005515);; Cellular Component: cellular_component (GO:0005575);; Cellular Component: obsolete cell (GO:0005623);; Cellular Component: cell-cell junction (GO:0005911);; Cellular Component: plasmodesma (GO:0009506);; Cellular Component: endomembrane system (GO:0012505);; Cellular Component: cell junction (GO:0030054);; Cellular Component: obsolete cell part (…	K23286|2.5e-115|mis:MICPUN_82791|K23286 neurobeachin-like protein 1/2 | (RefSeq) predicted protein	Beige/BEACH domain	BEACH domain-containing protein C2 OS=Arabidopsis thaliana OX=3702 GN=BCHC2 PE=1 SV=1	Nucleotide binding protein, putative OS=Ricinus communis OX=3988 GN=RCOM_1612580 PE=4 SV=1	U	Intracellular trafficking, secretion, and vesicular transport	hypothetical protein POPTR_0002s15100g [Populus trichocarpa]
L.us.o.m.scaffold22.105	6084115	SNP	G	T	G/T	6,11	G/G	8,0	G/G	21,0	T/T	0,10	1	0.352941	0.647059	NON_SYNONYMOUS_CODING	A56D	Molecular Function: protein binding (GO:0005515);; Cellular Component: cellular_component (GO:0005575);; Cellular Component: obsolete cell (GO:0005623);; Cellular Component: cell-cell junction (GO:0005911);; Cellular Component: plasmodesma (GO:0009506);; Cellular Component: endomembrane system (GO:0012505);; Cellular Component: cell junction (GO:0030054);; Cellular Component: obsolete cell part (…	K23286|2.5e-115|mis:MICPUN_82791|K23286 neurobeachin-like protein 1/2 | (RefSeq) predicted protein	Beige/BEACH domain	BEACH domain-containing protein C2 OS=Arabidopsis thaliana OX=3702 GN=BCHC2 PE=1 SV=1	Nucleotide binding protein, putative OS=Ricinus communis OX=3988 GN=RCOM_1612580 PE=4 SV=1	U	Intracellular trafficking, secretion, and vesicular transport	hypothetical protein POPTR_0002s15100g [Populus trichocarpa]
L.us.o.m.scaffold22.105	6084503	InDel	T	TA	T/TA	7,18	T/TA	10,2	T/T	22,0	TA/TA	0,14	0.833333	0.28	0.553333	UPSTREAM	EXON_ID:--	Molecular Function: protein binding (GO:0005515);; Cellular Component: cellular_component (GO:0005575);; Cellular Component: obsolete cell (GO:0005623);; Cellular Component: cell-cell junction (GO:0005911);; Cellular Component: plasmodesma (GO:0009506);; Cellular Component: endomembrane system (GO:0012505);; Cellular Component: cell junction (GO:0030054);; Cellular Component: obsolete cell part (…	K23286|2.5e-115|mis:MICPUN_82791|K23286 neurobeachin-like protein 1/2 | (RefSeq) predicted protein	Beige/BEACH domain	BEACH domain-containing protein C2 OS=Arabidopsis thaliana OX=3702 GN=BCHC2 PE=1 SV=1	Nucleotide binding protein, putative OS=Ricinus communis OX=3988 GN=RCOM_1612580 PE=4 SV=1	U	Intracellular trafficking, secretion, and vesicular transport	hypothetical protein POPTR_0002s15100g [Populus trichocarpa]
L.us.o.m.scaffold22.105	6084672	SNP	T	C	T/C	3,17	T/T	9,0	T/T	31,0	C/C	0,14	1	0.15	0.85	UPSTREAM	--	Molecular Function: protein binding (GO:0005515);; Cellular Component: cellular_component (GO:0005575);; Cellular Component: obsolete cell (GO:0005623);; Cellular Component: cell-cell junction (GO:0005911);; Cellular Component: plasmodesma (GO:0009506);; Cellular Component: endomembrane system (GO:0012505);; Cellular Component: cell junction (GO:0030054);; Cellular Component: obsolete cell part (…	K23286|2.5e-115|mis:MICPUN_82791|K23286 neurobeachin-like protein 1/2 | (RefSeq) predicted protein	Beige/BEACH domain	BEACH domain-containing protein C2 OS=Arabidopsis thaliana OX=3702 GN=BCHC2 PE=1 SV=1	Nucleotide binding protein, putative OS=Ricinus communis OX=3988 GN=RCOM_1612580 PE=4 SV=1	U	Intracellular trafficking, secretion, and vesicular transport	hypothetical protein POPTR_0002s15100g [Populus trichocarpa]
L.us.o.m.scaffold22.105	6084713	SNP	C	A	C/A	4,15	C/C	11,0	C/C	31,0	A/A	0,7	1	0.210526	0.789474	UPSTREAM	--	Molecular Function: protein binding (GO:0005515);; Cellular Component: cellular_component (GO:0005575);; Cellular Component: obsolete cell (GO:0005623);; Cellular Component: cell-cell junction (GO:0005911);; Cellular Component: plasmodesma (GO:0009506);; Cellular Component: endomembrane system (GO:0012505);; Cellular Component: cell junction (GO:0030054);; Cellular Component: obsolete cell part (…	K23286|2.5e-115|mis:MICPUN_82791|K23286 neurobeachin-like protein 1/2 | (RefSeq) predicted protein	Beige/BEACH domain	BEACH domain-containing protein C2 OS=Arabidopsis thaliana OX=3702 GN=BCHC2 PE=1 SV=1	Nucleotide binding protein, putative OS=Ricinus communis OX=3988 GN=RCOM_1612580 PE=4 SV=1	U	Intracellular trafficking, secretion, and vesicular transport	hypothetical protein POPTR_0002s15100g [Populus trichocarpa]
L.us.o.m.scaffold22.105	6084777	InDel	T	TCAGTCGGGGTTCG	T/TCAGTCGGGGTTCG	4,14	T/T	9,0	T/T	21,0	TCAGTCGGGGTTCG/TCAGTCGGGGTTCG	0,5	1	0.222222	0.777778	UPSTREAM	EXON_ID:--	Molecular Function: protein binding (GO:0005515);; Cellular Component: cellular_component (GO:0005575);; Cellular Component: obsolete cell (GO:0005623);; Cellular Component: cell-cell junction (GO:0005911);; Cellular Component: plasmodesma (GO:0009506);; Cellular Component: endomembrane system (GO:0012505);; Cellular Component: cell junction (GO:0030054);; Cellular Component: obsolete cell part (…	K23286|2.5e-115|mis:MICPUN_82791|K23286 neurobeachin-like protein 1/2 | (RefSeq) predicted protein	Beige/BEACH domain	BEACH domain-containing protein C2 OS=Arabidopsis thaliana OX=3702 GN=BCHC2 PE=1 SV=1	Nucleotide binding protein, putative OS=Ricinus communis OX=3988 GN=RCOM_1612580 PE=4 SV=1	U	Intracellular trafficking, secretion, and vesicular transport	hypothetical protein POPTR_0002s15100g [Populus trichocarpa]
L.us.o.m.scaffold22.105	6085049	SNP	A	C	C/C	1,14	A/A	12,0	A/A	21,0	C/C	0,12	1	0.0666667	0.933333	UPSTREAM	--	Molecular Function: protein binding (GO:0005515);; Cellular Component: cellular_component (GO:0005575);; Cellular Component: obsolete cell (GO:0005623);; Cellular Component: cell-cell junction (GO:0005911);; Cellular Component: plasmodesma (GO:0009506);; Cellular Component: endomembrane system (GO:0012505);; Cellular Component: cell junction (GO:0030054);; Cellular Component: obsolete cell part (…	K23286|2.5e-115|mis:MICPUN_82791|K23286 neurobeachin-like protein 1/2 | (RefSeq) predicted protein	Beige/BEACH domain	BEACH domain-containing protein C2 OS=Arabidopsis thaliana OX=3702 GN=BCHC2 PE=1 SV=1	Nucleotide binding protein, putative OS=Ricinus communis OX=3988 GN=RCOM_1612580 PE=4 SV=1	U	Intracellular trafficking, secretion, and vesicular transport	hypothetical protein POPTR_0002s15100g [Populus trichocarpa]
L.us.o.m.scaffold22.105	6085089	SNP	A	G	A/G	2,13	A/A	13,0	A/A	23,0	G/G	0,10	1	0.133333	0.866667	UPSTREAM	--	Molecular Function: protein binding (GO:0005515);; Cellular Component: cellular_component (GO:0005575);; Cellular Component: obsolete cell (GO:0005623);; Cellular Component: cell-cell junction (GO:0005911);; Cellular Component: plasmodesma (GO:0009506);; Cellular Component: endomembrane system (GO:0012505);; Cellular Component: cell junction (GO:0030054);; Cellular Component: obsolete cell part (…	K23286|2.5e-115|mis:MICPUN_82791|K23286 neurobeachin-like protein 1/2 | (RefSeq) predicted protein	Beige/BEACH domain	BEACH domain-containing protein C2 OS=Arabidopsis thaliana OX=3702 GN=BCHC2 PE=1 SV=1	Nucleotide binding protein, putative OS=Ricinus communis OX=3988 GN=RCOM_1612580 PE=4 SV=1	U	Intracellular trafficking, secretion, and vesicular transport	hypothetical protein POPTR_0002s15100g [Populus trichocarpa]
L.us.o.m.scaffold22.105	6085119	SNP	G	T	G/T	3,13	G/G	15,0	G/G	23,0	T/T	0,15	1	0.1875	0.8125	UPSTREAM	--	Molecular Function: protein binding (GO:0005515);; Cellular Component: cellular_component (GO:0005575);; Cellular Component: obsolete cell (GO:0005623);; Cellular Component: cell-cell junction (GO:0005911);; Cellular Component: plasmodesma (GO:0009506);; Cellular Component: endomembrane system (GO:0012505);; Cellular Component: cell junction (GO:0030054);; Cellular Component: obsolete cell part (…	K23286|2.5e-115|mis:MICPUN_82791|K23286 neurobeachin-like protein 1/2 | (RefSeq) predicted protein	Beige/BEACH domain	BEACH domain-containing protein C2 OS=Arabidopsis thaliana OX=3702 GN=BCHC2 PE=1 SV=1	Nucleotide binding protein, putative OS=Ricinus communis OX=3988 GN=RCOM_1612580 PE=4 SV=1	U	Intracellular trafficking, secretion, and vesicular transport	hypothetical protein POPTR_0002s15100g [Populus trichocarpa]
L.us.o.m.scaffold22.105	6085242	SNP	C	A	C/A	6,11	C/C	9,0	C/C	10,0	A/A	0,9	1	0.352941	0.647059	UPSTREAM	--	Molecular Function: protein binding (GO:0005515);; Cellular Component: cellular_component (GO:0005575);; Cellular Component: obsolete cell (GO:0005623);; Cellular Component: cell-cell junction (GO:0005911);; Cellular Component: plasmodesma (GO:0009506);; Cellular Component: endomembrane system (GO:0012505);; Cellular Component: cell junction (GO:0030054);; Cellular Component: obsolete cell part (…	K23286|2.5e-115|mis:MICPUN_82791|K23286 neurobeachin-like protein 1/2 | (RefSeq) predicted protein	Beige/BEACH domain	BEACH domain-containing protein C2 OS=Arabidopsis thaliana OX=3702 GN=BCHC2 PE=1 SV=1	Nucleotide binding protein, putative OS=Ricinus communis OX=3988 GN=RCOM_1612580 PE=4 SV=1	U	Intracellular trafficking, secretion, and vesicular transport	hypothetical protein POPTR_0002s15100g [Populus trichocarpa]
L.us.o.m.scaffold22.106	6085411	SNP	A	G	A/G	7,10	A/A	13,0	A/A	15,0	G/G	0,14	1	0.411765	0.588235	UPSTREAM	--	--	--	GRF zinc finger	--	--	--	--	--
L.us.o.m.scaffold22.106	6085425	SNP	C	G	C/G	7,8	C/C	13,0	C/C	14,0	G/G	0,14	1	0.466667	0.533333	UPSTREAM	--	--	--	GRF zinc finger	--	--	--	--	--
L.us.o.m.scaffold22.106	6085436	InDel	TC	T	TC/T	6,9	TC/TC	13,0	TC/TC	16,0	T/T	0,16	1	0.4	0.6	UPSTREAM	EXON_ID:--	--	--	GRF zinc finger	--	--	--	--	--
L.us.o.m.scaffold22.106	6085451	SNP	C	G	C/G	4,9	C/C	13,0	C/C	16,0	G/G	0,14	1	0.307692	0.692308	UPSTREAM	--	--	--	GRF zinc finger	--	--	--	--	--
L.us.o.m.scaffold22.106	6085477	SNP	C	T	C/T	4,10	C/C	16,0	C/C	15,0	T/T	0,13	1	0.285714	0.714286	UPSTREAM	--	--	--	GRF zinc finger	--	--	--	--	--
L.us.o.m.scaffold22.106	6085515	SNP	C	T	C/T	3,16	C/C	13,0	C/C	15,0	T/T	0,10	1	0.157895	0.842105	UPSTREAM	--	--	--	GRF zinc finger	--	--	--	--	--
L.us.o.m.scaffold22.106	6085528	InDel	T	TCG	T/TCG	4,17	T/T	15,0	T/T	17,0	TCG/TCG	0,9	1	0.190476	0.809524	UPSTREAM	EXON_ID:--	--	--	GRF zinc finger	--	--	--	--	--
L.us.o.m.scaffold22.106	6085542	SNP	G	A	G/A	3,15	G/G	17,0	G/G	17,0	A/A	0,11	1	0.166667	0.833333	UPSTREAM	--	--	--	GRF zinc finger	--	--	--	--	--
L.us.o.m.scaffold22.106	6085566	SNP	A	C	A/C	2,19	A/A	18,0	A/A	19,0	C/C	0,9	1	0.0952381	0.904762	UPSTREAM	--	--	--	GRF zinc finger	--	--	--	--	--
L.us.o.m.scaffold22.106	6085578	SNP	C	T	C/T	2,19	C/C	18,0	C/C	17,0	T/T	0,11	1	0.0952381	0.904762	UPSTREAM	--	--	--	GRF zinc finger	--	--	--	--	--
L.us.o.m.scaffold22.106	6085602	SNP	A	G	A/G	2,19	A/A	18,0	A/A	16,0	G/G	0,14	1	0.0952381	0.904762	UPSTREAM	--	--	--	GRF zinc finger	--	--	--	--	--
L.us.o.m.scaffold22.106	6085641	SNP	G	A	G/A	3,17	G/G	17,0	G/G	13,0	A/A	0,12	1	0.15	0.85	UPSTREAM	--	--	--	GRF zinc finger	--	--	--	--	--
L.us.o.m.scaffold22.106	6085660	SNP	A	G	A/G	3,13	A/A	14,0	A/A	15,0	G/G	0,11	1	0.1875	0.8125	UPSTREAM	--	--	--	GRF zinc finger	--	--	--	--	--
L.us.o.m.scaffold22.106	6085669	SNP	A	T	A/T	2,11	A/A	14,0	A/A	11,0	T/T	0,8	1	0.153846	0.846154	UPSTREAM	--	--	--	GRF zinc finger	--	--	--	--	--
L.us.o.m.scaffold22.106	6085697	SNP	T	C	T/C	1,9	T/T	13,0	T/T	11,0	C/C	0,6	1	0.1	0.9	UPSTREAM	--	--	--	GRF zinc finger	--	--	--	--	--
L.us.o.m.scaffold22.106	6085704	InDel	G	GA	G/GA	1,7	G/G	13,0	G/G	9,0	GA/GA	0,5	1	0.125	0.875	UPSTREAM	EXON_ID:--	--	--	GRF zinc finger	--	--	--	--	--
L.us.o.m.scaffold22.106	6086341	SNP	G	T	G/T	4,11	G/G	14,0	G/G	17,0	T/T	0,7	1	0.266667	0.733333	NON_SYNONYMOUS_CODING	V38L	--	--	GRF zinc finger	--	--	--	--	--
L.us.o.m.scaffold22.106	6086423	SNP	C	A	C/A	2,7	C/C	11,0	C/C	18,0	A/A	0,9	1	0.222222	0.777778	NON_SYNONYMOUS_CODING	S65Y	--	--	GRF zinc finger	--	--	--	--	--
L.us.o.m.scaffold22.106	6086453	SNP	T	A	T/A	4,10	T/T	12,0	T/T	20,0	A/A	0,9	1	0.285714	0.714286	NON_SYNONYMOUS_CODING	L75Q	--	--	GRF zinc finger	--	--	--	--	--
L.us.o.m.scaffold22.106	6086474	SNP	G	T	G/T	4,10	G/G	14,0	G/G	25,0	T/T	0,11	1	0.285714	0.714286	NON_SYNONYMOUS_CODING	R82L	--	--	GRF zinc finger	--	--	--	--	--
L.us.o.m.scaffold22.107	6087195	SNP	T	A	T/A	5,14	T/T	12,0	T/T	36,0	A/A	0,15	1	0.263158	0.736842	NON_SYNONYMOUS_CODING	T67S	--
L.us.o.m.scaffold22.107	6087228	SNP	T	A	T/A	3,13	T/T	11,0	T/T	31,0	A/A	0,18	1	0.1875	0.8125	NON_SYNONYMOUS_CODING	M56L	--
L.us.o.m.scaffold22.107	6087240	SNP	G	A	G/A	3,13	G/G	10,0	G/G	30,0	A/A	0,21	1	0.1875	0.8125	STOP_GAINED	Q52*	--
L.us.o.m.scaffold22.107	6087264	SNP	C	T	C/T	2,14	C/C	11,0	C/C	28,0	T/T	0,21	1	0.125	0.875	NON_SYNONYMOUS_CODING	A44T	--
L.us.o.m.scaffold22.107	6087320	SNP	A	G	A/G	4,14	A/G	12,1	A/A	21,0	G/G	0,19	0.923077	0.222222	0.700855	NON_SYNONYMOUS_CODING	I25T	--
L.us.o.m.scaffold22.107	6087329	SNP	C	A	C/A	4,14	C/A	12,2	C/C	20,0	A/A	0,18	0.857143	0.222222	0.634921	NON_SYNONYMOUS_CODING	R22M	--
L.us.o.m.scaffold22.107	6087431	SNP	C	T	C/T	4,14	C/T	9,2	C/C	22,0	T/T	0,13	0.818182	0.222222	0.59596	NON_SYNONYMOUS_CODING	R12K	--
L.us.o.m.scaffold22.107	6087446	SNP	C	T	C/T	5,14	C/T	8,2	C/C	24,0	T/T	0,10	0.8	0.263158	0.536842	NON_SYNONYMOUS_CODING	R7Q	--
L.us.o.m.scaffold22.107	6087505	SNP	G	A	G/A	3,16	G/G	9,0	G/G	19,0	A/A	0,12	1	0.157895	0.842105	UPSTREAM	--	--
L.us.o.m.scaffold22.107	6087511	SNP	C	T	C/T	3,17	C/C	9,0	C/C	20,0	T/T	0,11	1	0.15	0.85	UPSTREAM	--	--
L.us.o.m.scaffold22.107	6087519	InDel	CT	C	CT/C	3,17	CT/CT	9,0	CT/CT	17,0	C/C	0,11	1	0.15	0.85	UPSTREAM	EXON_ID:--	--
L.us.o.m.scaffold22.107	6087561	SNP	T	G	T/G	4,20	T/T	11,0	T/T	17,0	G/G	0,10	1	0.166667	0.833333	UPSTREAM	--	--
L.us.o.m.scaffold22.107	6087573	SNP	A	C	A/C	4,18	A/A	10,0	A/A	17,0	C/C	0,10	1	0.181818	0.818182	UPSTREAM	--	--
L.us.o.m.scaffold22.107	6087579	InDel	GTAC	G	GTAC/G	4,17	GTAC/GTAC	10,0	GTAC/GTAC	17,0	G/G	0,10	1	0.190476	0.809524	UPSTREAM	EXON_ID:--	--
L.us.o.m.scaffold22.107	6087623	SNP	G	A	G/A	4,17	G/G	10,0	G/G	25,0	A/A	0,8	1	0.190476	0.809524	UPSTREAM	--	--
L.us.o.m.scaffold22.107	6087677	SNP	C	T	C/T	6,17	C/C	13,0	C/C	28,0	T/T	0,9	1	0.26087	0.73913	UPSTREAM	--	--
L.us.o.m.scaffold22.107	6087700	SNP	A	G	A/G	6,13	A/A	12,0	A/A	26,0	G/G	0,8	1	0.315789	0.684211	UPSTREAM	--	--
L.us.o.m.scaffold22.107	6087714	SNP	A	G	A/G	8,12	A/A	12,0	A/A	23,0	G/G	0,8	1	0.4	0.6	UPSTREAM	--	--
L.us.o.m.scaffold22.107	6087731	SNP	A	G	A/G	8,12	A/A	13,0	A/A	26,0	G/G	0,8	1	0.4	0.6	UPSTREAM	--	--
L.us.o.m.scaffold22.107	6087758	SNP	T	C	T/C	7,9	T/T	14,0	T/T	21,0	C/C	0,10	1	0.4375	0.5625	UPSTREAM	--	--
L.us.o.m.scaffold22.107	6087786	SNP	C	T	C/T	7,5	C/C	15,0	C/C	15,0	T/T	0,7	1	0.583333	0.416667	UPSTREAM	--	--
L.us.o.m.scaffold22.107	6087797	SNP	T	A	T/A	6,3	T/T	15,0	T/T	15,0	A/A	0,7	1	0.666667	0.333333	UPSTREAM	--	--
L.us.o.m.scaffold22.107	6087806	SNP	C	T	C/T	6,2	C/C	12,0	C/C	18,0	T/T	0,7	1	0.75	0.25	UPSTREAM	--	--
L.us.o.m.scaffold22.107	6087865	InDel	AC	A	AC/A	5,8	AC/AC	15,0	AC/AC	28,0	A/A	0,5	1	0.384615	0.615385	UPSTREAM	EXON_ID:--	--
L.us.o.m.scaffold22.107	6087872	SNP	G	A	G/A	5,8	G/G	15,0	G/G	28,0	A/A	0,4	1	0.384615	0.615385	UPSTREAM	--	--
L.us.o.m.scaffold22.107	6087881	SNP	A	T	A/T	4,7	A/A	14,0	A/A	30,0	T/T	0,4	1	0.363636	0.636364	UPSTREAM	--	--
L.us.o.m.scaffold22.107	6087892	SNP	C	A	C/A	4,9	C/C	13,0	C/C	29,0	A/A	0,4	1	0.307692	0.692308	UPSTREAM	--	--
L.us.o.m.scaffold22.107	6087906	SNP	G	A	G/A	4,9	G/G	13,0	G/G	28,0	A/A	0,4	1	0.307692	0.692308	UPSTREAM	--	--
L.us.o.m.scaffold22.107	6087983	SNP	A	G	A/G	5,8	A/A	10,0	A/A	17,0	G/G	0,5	1	0.384615	0.615385	UPSTREAM	--	--
L.us.o.m.scaffold22.107	6088010	SNP	T	A	T/A	6,8	T/T	12,0	T/T	19,0	A/A	0,9	1	0.428571	0.571429	UPSTREAM	--	--
L.us.o.m.scaffold22.107	6088030	SNP	C	T	C/T	5,9	C/C	12,0	C/C	21,0	T/T	0,16	1	0.357143	0.642857	UPSTREAM	--	--
L.us.o.m.scaffold22.107	6088062	SNP	A	C	A/C	5,14	A/A	12,0	A/A	21,0	C/C	0,16	1	0.263158	0.736842	UPSTREAM	--	--
L.us.o.m.scaffold22.107	6088077	SNP	G	A	G/A	4,15	G/G	13,0	G/G	18,0	A/A	0,18	1	0.210526	0.789474	UPSTREAM	--	--
L.us.o.m.scaffold22.107	6088127	SNP	C	T	C/T	4,17	C/C	15,0	C/C	8,0	T/T	0,14	1	0.190476	0.809524	UPSTREAM	--	--
L.us.o.m.scaffold22.107	6088155	SNP	G	A	G/A	3,12	G/G	10,0	G/G	8,0	A/A	0,6	1	0.2	0.8	UPSTREAM	--	--
L.us.o.m.scaffold22.107	6088162	SNP	T	C	T/C	3,12	T/T	10,0	T/T	11,0	C/C	0,6	1	0.2	0.8	UPSTREAM	--	--
L.us.o.m.scaffold22.107	6088206	SNP	C	T	C/T	5,8	C/C	11,0	C/C	11,0	T/T	0,5	1	0.384615	0.615385	UPSTREAM	--	--
L.us.o.m.scaffold22.107	6088224	SNP	A	G	A/G	5,7	A/A	11,0	A/A	12,0	G/G	0,6	1	0.416667	0.583333	UPSTREAM	--	--
L.us.o.m.scaffold22.107	6088232	SNP	G	A	G/A	5,7	G/G	10,0	G/G	14,0	A/A	0,6	1	0.416667	0.583333	UPSTREAM	--	--
L.us.o.m.scaffold22.107	6088248	SNP	T	C	T/C	5,6	T/T	8,0	T/T	19,0	C/C	0,6	1	0.454545	0.545455	UPSTREAM	--	--
L.us.o.m.scaffold22.107	6088268	SNP	T	C	T/C	5,8	T/T	9,0	T/T	21,0	C/C	0,8	1	0.384615	0.615385	UPSTREAM	--	--
L.us.o.m.scaffold22.107	6088276	SNP	C	T	C/T	5,7	C/C	9,0	C/C	21,0	T/T	0,8	1	0.416667	0.583333	UPSTREAM	--	--
L.us.o.m.scaffold22.107	6088297	SNP	G	A	G/A	5,7	G/G	9,0	G/G	25,0	A/A	0,8	1	0.416667	0.583333	UPSTREAM	--	--
L.us.o.m.scaffold22.107	6088311	SNP	G	T	G/T	6,9	G/G	10,0	G/G	24,0	T/T	0,10	1	0.4	0.6	UPSTREAM	--	--
L.us.o.m.scaffold22.107	6088318	SNP	T	A	T/A	7,9	T/T	10,0	T/T	26,0	A/A	0,10	1	0.4375	0.5625	UPSTREAM	--	--
L.us.o.m.scaffold22.107	6088338	SNP	C	T	C/T	6,9	C/C	11,0	C/C	26,0	T/T	0,9	1	0.4	0.6	UPSTREAM	--	--
L.us.o.m.scaffold22.107	6088389	SNP	C	T	C/T	3,4	C/C	13,0	C/C	21,0	T/T	0,11	1	0.428571	0.571429	UPSTREAM	--	--
L.us.o.m.scaffold22.107	6088437	InDel	TC	T	TC/T	4,6	TC/TC	12,0	TC/TC	18,0	T/T	0,15	1	0.4	0.6	UPSTREAM	EXON_ID:--	--
L.us.o.m.scaffold22.107	6088459	InDel	G	GA	G/GA	4,8	G/G	12,0	G/G	18,0	GA/GA	0,15	1	0.333333	0.666667	UPSTREAM	EXON_ID:--	--
L.us.o.m.scaffold22.107	6088477	SNP	C	A	C/A	4,9	C/C	11,0	C/C	18,0	A/A	0,12	1	0.307692	0.692308	UPSTREAM	--	--
L.us.o.m.scaffold22.107	6088505	SNP	C	A	C/A	5,10	C/C	10,0	C/C	14,0	A/A	0,10	1	0.333333	0.666667	UPSTREAM	--	--
L.us.o.m.scaffold22.107	6088517	SNP	G	A	G/A	5,12	G/G	9,0	G/G	13,0	A/A	0,5	1	0.294118	0.705882	UPSTREAM	--	--
L.us.o.m.scaffold22.107	6088531	SNP	T	C	T/C	5,12	T/T	10,0	T/T	9,0	C/C	0,6	1	0.294118	0.705882	UPSTREAM	--	--
L.us.o.m.scaffold22.107	6088542	SNP	A	G	A/G	5,14	A/A	9,0	A/A	9,0	G/G	0,6	1	0.263158	0.736842	UPSTREAM	--	--
L.us.o.m.scaffold22.107	6088551	SNP	C	T	C/T	5,13	C/C	6,0	C/C	8,0	T/T	0,9	1	0.277778	0.722222	UPSTREAM	--	--
L.us.o.m.scaffold22.107	6088649	SNP	G	C	G/C	3,12	G/G	10,0	G/G	18,0	C/C	0,8	1	0.2	0.8	UPSTREAM	--	--
L.us.o.m.scaffold22.107	6088669	SNP	A	G	A/G	4,11	A/A	10,0	A/A	23,0	G/G	0,9	1	0.266667	0.733333	UPSTREAM	--	--
L.us.o.m.scaffold22.107	6088706	SNP	T	G	T/G	4,7	T/T	9,0	T/T	18,0	G/G	0,8	1	0.363636	0.636364	UPSTREAM	--	--
L.us.o.m.scaffold22.107	6088714	SNP	C	A	C/A	4,8	C/C	5,0	C/C	17,0	A/A	0,9	1	0.333333	0.666667	UPSTREAM	--	--
L.us.o.m.scaffold22.107	6088727	SNP	G	T	G/T	3,8	G/G	5,0	G/G	14,0	T/T	0,9	1	0.272727	0.727273	UPSTREAM	--	--
L.us.o.m.scaffold22.107	6088735	SNP	G	A	G/A	3,7	G/G	4,0	G/G	14,0	A/A	0,9	1	0.3	0.7	UPSTREAM	--	--
L.us.o.m.scaffold22.107	6088750	SNP	A	T	A/T	3,9	A/A	4,0	A/A	16,0	T/T	0,9	1	0.25	0.75	UPSTREAM	--	--
L.us.o.m.scaffold22.107	6088802	InDel	AG	A	AG/A	2,6	AG/AG	9,0	AG/AG	21,0	A/A	0,4	1	0.25	0.75	UPSTREAM	EXON_ID:--	--
L.us.o.m.scaffold22.107	6088817	SNP	C	A	C/A	3,6	C/C	11,0	C/C	24,0	A/A	0,4	1	0.333333	0.666667	UPSTREAM	--	--
L.us.o.m.scaffold22.107	6088879	SNP	C	A	C/A	5,15	C/C	17,0	C/C	23,0	A/A	0,6	1	0.25	0.75	UPSTREAM	--	--
L.us.o.m.scaffold22.107	6088920	SNP	C	T	C/T	6,13	C/C	14,0	C/C	24,0	T/T	0,6	1	0.315789	0.684211	UPSTREAM	--	--
L.us.o.m.scaffold22.107	6088929	SNP	G	T	G/T	7,14	G/G	13,0	G/G	23,0	T/T	0,6	1	0.333333	0.666667	UPSTREAM	--	--
L.us.o.m.scaffold22.107	6088949	SNP	G	A	G/A	7,16	G/G	10,0	G/G	19,0	A/A	0,6	1	0.304348	0.695652	UPSTREAM	--	--
L.us.o.m.scaffold22.107	6088960	InDel	CAT	C	CAT/C	6,18	CAT/CAT	8,0	CAT/CAT	21,0	C/C	0,9	1	0.25	0.75	UPSTREAM	EXON_ID:--	--
L.us.o.m.scaffold22.107	6089008	SNP	T	G	T/G	5,13	T/T	6,0	T/T	17,0	G/G	0,9	1	0.277778	0.722222	UPSTREAM	--	--
L.us.o.m.scaffold22.107	6089064	SNP	C	T	C/T	5,17	C/C	11,0	C/C	21,0	T/T	0,12	1	0.227273	0.772727	UPSTREAM	--	--
L.us.o.m.scaffold22.107	6089104	SNP	C	A	C/A	8,18	C/C	14,0	C/C	19,0	A/A	0,13	1	0.307692	0.692308	UPSTREAM	--	--
L.us.o.m.scaffold22.107	6089151	SNP	T	C	T/C	9,18	T/T	14,0	T/T	20,0	C/C	0,13	1	0.333333	0.666667	UPSTREAM	--	--
L.us.o.m.scaffold22.107	6089191	SNP	A	G	A/G	7,16	A/A	13,0	A/A	18,0	G/G	0,11	1	0.304348	0.695652	UPSTREAM	--	--
L.us.o.m.scaffold22.107	6089197	SNP	C	G	C/G	7,14	C/C	14,0	C/C	19,0	G/G	0,11	1	0.333333	0.666667	UPSTREAM	--	--
L.us.o.m.scaffold22.107	6089226	SNP	C	A	C/A	7,14	C/C	12,0	C/C	27,0	A/A	0,8	1	0.333333	0.666667	UPSTREAM	--	--
L.us.o.m.scaffold22.107	6089248	SNP	G	A	G/A	6,10	G/G	13,0	G/G	24,0	A/A	0,8	1	0.375	0.625	UPSTREAM	--	--
L.us.o.m.scaffold22.107	6089256	SNP	G	T	G/T	6,11	G/G	14,0	G/G	24,0	T/T	0,7	1	0.352941	0.647059	UPSTREAM	--	--
L.us.o.m.scaffold22.107	6089277	SNP	T	A	T/A	7,11	T/T	14,0	T/T	29,0	A/A	0,9	1	0.388889	0.611111	UPSTREAM	--	--
L.us.o.m.scaffold22.107	6089292	SNP	C	A	C/A	7,13	C/C	14,0	C/C	28,0	A/A	0,11	1	0.35	0.65	UPSTREAM	--	--
L.us.o.m.scaffold22.107	6089342	SNP	C	T	C/T	7,15	C/C	14,0	C/C	31,0	T/T	0,14	1	0.318182	0.681818	UPSTREAM	--	--
L.us.o.m.scaffold22.107	6089353	SNP	T	C	T/C	7,16	T/T	13,0	T/T	31,0	C/C	0,16	1	0.304348	0.695652	UPSTREAM	--	--
L.us.o.m.scaffold22.107	6089363	SNP	C	T	C/T	4,18	C/C	14,0	C/C	29,0	T/T	0,15	1	0.181818	0.818182	UPSTREAM	--	--
L.us.o.m.scaffold22.107	6089373	SNP	C	T	C/T	4,17	C/C	16,0	C/C	27,0	T/T	0,14	1	0.190476	0.809524	UPSTREAM	--	--
L.us.o.m.scaffold22.107	6089415	SNP	C	A	C/A	2,19	C/C	15,1	C/C	19,0	A/A	0,11	0.9375	0.0952381	0.842262	UPSTREAM	--	--
L.us.o.m.scaffold22.107	6089422	SNP	G	A	G/A	2,19	G/G	14,1	G/G	18,0	A/A	0,11	0.933333	0.0952381	0.838095	UPSTREAM	--	--
L.us.o.m.scaffold22.107	6089446	SNP	A	G	A/G	2,17	A/G	13,1	A/A	14,0	G/G	0,16	0.928571	0.105263	0.823308	UPSTREAM	--	--
L.us.o.m.scaffold22.107	6089516	SNP	T	C	T/C	5,13	T/T	15,1	T/T	20,0	C/C	0,15	0.9375	0.277778	0.659722	UPSTREAM	--	--
L.us.o.m.scaffold22.107	6089523	InDel	C	CA	C/CA	5,13	C/C	13,0	C/C	22,0	CA/CA	0,16	1	0.277778	0.722222	UPSTREAM	EXON_ID:--	--
L.us.o.m.scaffold22.107	6089564	SNP	A	G	A/G	7,13	A/A	13,0	A/A	27,0	G/G	0,9	1	0.35	0.65	UPSTREAM	--	--
L.us.o.m.scaffold22.107	6089615	SNP	T	C	C/C	0,23	T/C	4,10	T/T	33,0	C/C	0,13	0.285714	0	0.285714	UPSTREAM	--	--
L.us.o.m.scaffold22.107	6089689	SNP	A	G	A/G	4,21	A/G	12,2	A/A	24,0	G/G	0,18	0.857143	0.16	0.697143	UPSTREAM	--	--
L.us.o.m.scaffold22.107	6089703	SNP	C	A	C/A	4,22	C/A	13,2	C/C	24,0	A/A	0,15	0.866667	0.153846	0.712821	UPSTREAM	--	--
L.us.o.m.scaffold22.107	6089723	SNP	T	C	T/C	2,19	T/C	11,2	T/T	18,0	C/C	0,14	0.846154	0.0952381	0.750916	UPSTREAM	--	--
L.us.o.m.scaffold22.107	6089738	SNP	T	C	T/C	3,18	T/C	11,2	T/T	20,0	C/C	0,12	0.846154	0.142857	0.703297	UPSTREAM	--	--
L.us.o.m.scaffold22.107	6089800	SNP	G	A	G/A	3,15	G/G	19,0	G/G	27,0	A/A	0,12	1	0.166667	0.833333	UPSTREAM	--	--
L.us.o.m.scaffold22.107	6089823	SNP	C	T	C/T	5,16	C/C	19,0	C/C	24,0	T/T	0,12	1	0.238095	0.761905	UPSTREAM	--	--
L.us.o.m.scaffold22.107	6089835	InDel	TA	T	TA/T	5,14	TA/TA	18,0	TA/TA	24,0	T/T	0,13	1	0.263158	0.736842	UPSTREAM	EXON_ID:--	--
L.us.o.m.scaffold22.107	6089845	SNP	C	A	C/A	5,14	C/C	15,1	C/C	22,0	A/A	0,14	0.9375	0.263158	0.674342	UPSTREAM	--	--
L.us.o.m.scaffold22.107	6089882	SNP	A	T	A/T	6,14	A/T	15,2	A/A	21,0	T/T	0,14	0.882353	0.3	0.582353	UPSTREAM	--	--
L.us.o.m.scaffold22.107	6089903	SNP	C	T	C/T	5,14	C/T	13,2	C/C	19,0	T/T	0,12	0.866667	0.263158	0.603509	UPSTREAM	--	--
L.us.o.m.scaffold22.107	6089968	SNP	T	C	T/C	4,15	T/C	14,2	T/T	27,0	C/C	0,12	0.875	0.210526	0.664474	UPSTREAM	--	--
L.us.o.m.scaffold22.107	6089996	SNP	T	C	T/C	9,12	T/C	14,2	T/T	27,0	C/C	0,8	0.875	0.428571	0.446429	UPSTREAM	--	--
L.us.o.m.scaffold22.107	6090015	InDel	GT	G	GT/G	7,11	GT/GT	15,0	GT/GT	25,0	G/G	0,9	1	0.388889	0.611111	UPSTREAM	EXON_ID:--	--
L.us.o.m.scaffold22.107	6090038	SNP	T	A	T/A	7,14	T/T	16,0	T/T	27,0	A/A	0,9	1	0.333333	0.666667	UPSTREAM	--	--
L.us.o.m.scaffold22.107	6090135	SNP	C	A	C/A	4,9	C/C	19,0	C/C	13,0	A/A	0,9	1	0.307692	0.692308	UPSTREAM	--	--
L.us.o.m.scaffold22.107	6090151	SNP	C	T	C/T	2,10	C/C	19,0	C/C	18,0	T/T	0,8	1	0.166667	0.833333	UPSTREAM	--	--
L.us.o.m.scaffold22.107	6090160	SNP	G	A	G/A	3,9	G/G	20,0	G/G	19,0	A/A	0,10	1	0.25	0.75	UPSTREAM	--	--
L.us.o.m.scaffold22.107	6090186	SNP	G	A	G/A	5,7	G/G	18,0	G/G	23,0	A/A	0,15	1	0.416667	0.583333	UPSTREAM	--	--
L.us.o.m.scaffold22.107	6090204	SNP	A	C	A/C	5,7	A/A	17,0	A/A	19,0	C/C	0,16	1	0.416667	0.583333	UPSTREAM	--	--
L.us.o.m.scaffold22.107	6090248	SNP	T	A	T/A	9,11	T/T	14,0	T/T	23,0	A/A	0,19	1	0.45	0.55	UPSTREAM	--	--
L.us.o.m.scaffold22.107	6090333	SNP	C	T	C/T	6,12	C/C	8,0	C/C	14,0	T/T	0,13	1	0.333333	0.666667	UPSTREAM	--	--
L.us.o.m.scaffold22.107	6090342	InDel	TGCGAAAACTAGCTAAAA	T	TGCGAAAACTAGCTAAAA/T	6,10	TGCGAAAACTAGCTAAAA/TGCGAAAACTAGCTAAAA	11,0	TGCGAAAACTAGCTAAAA/TGCGAAAACTAGCTAAAA	15,0	T/T	0,11	1	0.375	0.625	UPSTREAM	EXON_ID:--	--
L.us.o.m.scaffold22.107	6090445	SNP	A	G	A/G	4,8	A/A	13,0	A/A	18,0	G/G	0,10	1	0.333333	0.666667	UPSTREAM	--	--
L.us.o.m.scaffold22.107	6090508	SNP	A	G	A/G	7,7	A/A	7,0	A/A	11,0	G/G	0,16	1	0.5	0.5	UPSTREAM	--	--
L.us.o.m.scaffold22.107	6090546	SNP	A	G	A/G	6,5	A/A	11,0	A/A	15,0	G/G	0,14	1	0.545455	0.454545	UPSTREAM	--	--
L.us.o.m.scaffold22.107	6090560	SNP	C	T	C/T	5,7	C/C	12,0	C/C	20,0	T/T	0,14	1	0.416667	0.583333	UPSTREAM	--	--
L.us.o.m.scaffold22.107	6090572	SNP	C	T	C/T	5,9	C/C	12,0	C/C	19,0	T/T	0,11	1	0.357143	0.642857	UPSTREAM	--	--
L.us.o.m.scaffold22.107	6090619	SNP	T	G	T/G	7,12	T/T	14,0	T/T	19,0	G/G	0,11	1	0.368421	0.631579	UPSTREAM	--	--
L.us.o.m.scaffold22.107	6090626	SNP	T	A	T/A	6,11	T/T	16,0	T/T	20,0	A/A	0,10	1	0.352941	0.647059	UPSTREAM	--	--
L.us.o.m.scaffold22.107	6090662	SNP	T	G	T/G	4,15	T/T	17,0	T/T	14,0	G/G	0,9	1	0.210526	0.789474	UPSTREAM	--	--
L.us.o.m.scaffold22.107	6090688	SNP	G	A	G/A	4,15	G/G	12,0	G/G	12,0	A/A	0,12	1	0.210526	0.789474	UPSTREAM	--	--
L.us.o.m.scaffold22.107	6090695	SNP	A	G	A/G	5,17	A/A	11,0	A/A	12,0	G/G	0,11	1	0.227273	0.772727	UPSTREAM	--	--
L.us.o.m.scaffold22.107	6090760	SNP	G	A	G/A	4,11	G/G	10,0	G/G	20,0	A/A	0,11	1	0.266667	0.733333	UPSTREAM	--	--
L.us.o.m.scaffold22.107	6090787	SNP	C	T	C/T	5,14	C/C	12,0	C/C	22,0	T/T	0,11	1	0.263158	0.736842	UPSTREAM	--	--
L.us.o.m.scaffold22.107	6090797	SNP	T	C	T/C	6,14	T/T	12,0	T/T	23,0	C/C	0,12	1	0.3	0.7	UPSTREAM	--	--
L.us.o.m.scaffold22.107	6090827	SNP	C	T	C/T	8,14	C/C	12,0	C/C	20,0	T/T	0,13	1	0.363636	0.636364	UPSTREAM	--	--
L.us.o.m.scaffold22.107	6090833	InDel	AT	A	AT/A	8,14	AT/AT	12,0	AT/AT	17,0	A/A	0,12	1	0.363636	0.636364	UPSTREAM	EXON_ID:--	--
L.us.o.m.scaffold22.107	6090842	SNP	A	G	A/G	7,13	A/A	14,0	A/A	17,0	G/G	0,14	1	0.35	0.65	UPSTREAM	--	--
L.us.o.m.scaffold22.107	6090873	InDel	T	TC	T/TC	7,16	T/T	13,0	T/T	16,0	TC/TC	0,15	1	0.304348	0.695652	UPSTREAM	EXON_ID:--	--
L.us.o.m.scaffold22.107	6090889	SNP	A	G	A/G	7,19	A/A	14,0	A/A	17,0	G/G	0,14	1	0.269231	0.730769	UPSTREAM	--	--
L.us.o.m.scaffold22.107	6090918	SNP	C	T	C/T	6,19	C/C	15,0	C/C	20,0	T/T	0,18	1	0.24	0.76	UPSTREAM	--	--
L.us.o.m.scaffold22.107	6090961	SNP	G	A	G/A	4,13	G/G	14,0	G/G	20,0	A/A	0,13	1	0.235294	0.764706	UPSTREAM	--	--
L.us.o.m.scaffold22.107	6090967	SNP	T	C	T/C	3,14	T/T	16,0	T/T	23,0	C/C	0,12	1	0.176471	0.823529	UPSTREAM	--	--
L.us.o.m.scaffold22.107	6090975	SNP	C	A	C/A	3,14	C/C	15,0	C/C	23,0	A/A	0,11	1	0.176471	0.823529	UPSTREAM	--	--
L.us.o.m.scaffold22.107	6090990	SNP	G	T	G/T	4,16	G/G	14,0	G/G	23,0	T/T	0,13	1	0.2	0.8	UPSTREAM	--	--
L.us.o.m.scaffold22.107	6091013	SNP	G	A	G/A	2,14	G/G	11,0	G/G	22,0	A/A	0,16	1	0.125	0.875	UPSTREAM	--	--
L.us.o.m.scaffold22.107	6091019	SNP	A	G	A/G	2,14	A/A	12,0	A/A	22,0	G/G	0,15	1	0.125	0.875	UPSTREAM	--	--
L.us.o.m.scaffold22.107	6091041	InDel	C	CTG	C/CTG	3,10	C/C	13,0	C/C	19,0	CTG/CTG	0,11	1	0.230769	0.769231	UPSTREAM	EXON_ID:--	--
L.us.o.m.scaffold22.107	6091122	InDel	CTACGCT	C	CTACGCT/C	7,12	CTACGCT/CTACGCT	12,0	CTACGCT/CTACGCT	6,0	C/C	0,13	1	0.368421	0.631579	UPSTREAM	EXON_ID:--	--
L.us.o.m.scaffold22.107	6091191	SNP	T	A	T/A	6,13	T/T	10,0	T/T	19,0	A/A	0,8	1	0.315789	0.684211	UPSTREAM	--	--
L.us.o.m.scaffold22.107	6091201	SNP	C	T	C/T	6,13	C/C	10,0	C/C	19,0	T/T	0,9	1	0.315789	0.684211	UPSTREAM	--	--
L.us.o.m.scaffold22.107	6091228	SNP	G	A	G/A	6,11	G/G	13,0	G/G	14,0	A/A	0,9	1	0.352941	0.647059	UPSTREAM	--	--
L.us.o.m.scaffold22.107	6091236	InDel	A	AG	A/AG	6,11	A/A	14,0	A/A	13,0	AG/AG	0,7	1	0.352941	0.647059	UPSTREAM	EXON_ID:--	--
L.us.o.m.scaffold22.107	6091247	SNP	T	C	T/C	6,10	T/T	13,0	T/T	13,0	C/C	0,4	1	0.375	0.625	UPSTREAM	--	--
L.us.o.m.scaffold22.107	6091261	SNP	G	T	G/T	5,11	G/G	11,0	G/G	12,0	T/T	0,4	1	0.3125	0.6875	UPSTREAM	--	--
L.us.o.m.scaffold22.107	6091283	SNP	A	G	A/G	6,11	A/A	12,0	A/A	15,0	G/G	0,5	1	0.352941	0.647059	UPSTREAM	--	--
L.us.o.m.scaffold22.107	6091359	SNP	A	T	A/T	7,12	A/A	8,0	A/A	22,0	T/T	0,8	1	0.368421	0.631579	UPSTREAM	--	--
L.us.o.m.scaffold22.107	6091404	SNP	C	A	C/A	6,12	C/C	8,0	C/C	20,0	A/A	0,9	1	0.333333	0.666667	UPSTREAM	--	--
L.us.o.m.scaffold22.107	6091418	SNP	G	T	G/T	6,14	G/G	9,0	G/G	16,0	T/T	0,12	1	0.3	0.7	UPSTREAM	--	--
L.us.o.m.scaffold22.107	6091446	SNP	T	C	T/C	7,14	T/T	14,0	T/T	16,0	C/C	0,10	1	0.333333	0.666667	UPSTREAM	--	--
L.us.o.m.scaffold22.107	6091534	SNP	G	A	G/A	8,14	G/A	13,2	G/G	15,0	A/A	0,6	0.866667	0.363636	0.50303	UPSTREAM	--	--
L.us.o.m.scaffold22.107	6091559	SNP	A	C	A/C	8,15	A/A	15,0	A/A	21,0	C/C	0,3	1	0.347826	0.652174	UPSTREAM	--	--
L.us.o.m.scaffold22.107	6091760	SNP	C	T	C/T	7,8	C/C	12,0	C/C	14,0	T/T	0,7	1	0.466667	0.533333	UPSTREAM	--	--
L.us.o.m.scaffold22.107	6091777	SNP	G	C	G/C	6,8	G/G	8,0	G/G	11,0	C/C	0,7	1	0.428571	0.571429	UPSTREAM	--	--
L.us.o.m.scaffold22.107	6091806	InDel	CA	C	CA/C	5,9	CA/CA	9,0	CA/CA	12,0	C/C	0,11	1	0.357143	0.642857	UPSTREAM	EXON_ID:--	--
L.us.o.m.scaffold22.107	6091835	SNP	G	A	G/A	8,8	G/G	12,0	G/G	11,0	A/A	0,13	1	0.5	0.5	UPSTREAM	--	--
L.us.o.m.scaffold22.107	6091842	SNP	C	T	C/T	8,6	C/C	12,0	C/C	14,0	T/T	0,13	1	0.571429	0.428571	UPSTREAM	--	--
L.us.o.m.scaffold22.107	6092193	SNP	T	C	T/C	5,9	T/T	15,0	T/T	11,0	C/C	0,9	1	0.357143	0.642857	UPSTREAM	--	--
L.us.o.m.scaffold22.107	6092205	InDel	GGAGTAAGTGATATTGACAATTCCGGGTTCA	G	GGAGTAAGTGATATTGACAATTCCGGGTTCA/G	7,11	GGAGTAAGTGATATTGACAATTCCGGGTTCA/GGAGTAAGTGATATTGACAATTCCGGGTTCA	15,0	GGAGTAAGTGATATTGACAATTCCGGGTTCA/GGAGTAAGTGATATTGACAATTCCGGGTTCA	11,0	G/G	0,9	1	0.388889	0.611111	UPSTREAM	EXON_ID:--	--
L.us.o.m.scaffold22.107	6092246	SNP	C	G	C/G	5,12	C/C	13,0	C/C	13,0	G/G	0,10	1	0.294118	0.705882	UPSTREAM	--	--
L.us.o.m.scaffold22.107	6092308	SNP	T	A	T/A	4,10	T/T	17,0	T/T	15,0	A/A	0,1	1	0.285714	0.714286	UPSTREAM	--	--
L.us.o.m.scaffold22.107	6092340	SNP	A	G	A/G	6,12	A/A	13,0	A/A	13,0	G/G	0,1	1	0.333333	0.666667	UPSTREAM	--	--
L.us.o.m.scaffold22.107	6092346	SNP	T	A	T/A	5,12	T/T	13,0	T/T	13,0	A/A	0,1	1	0.294118	0.705882	UPSTREAM	--	--
L.us.o.m.scaffold22.107	6092353	SNP	A	G	A/G	5,12	A/A	13,0	A/A	12,0	G/G	0,1	1	0.294118	0.705882	UPSTREAM	--	--
L.us.o.m.scaffold22.107	6092365	SNP	C	T	C/T	6,12	C/C	16,0	C/C	11,0	T/T	0,3	1	0.333333	0.666667	UPSTREAM	--	--
L.us.o.m.scaffold22.107	6092384	InDel	AT	A	AT/A	6,9	AT/AT	17,0	AT/AT	11,0	A/A	0,5	1	0.4	0.6	UPSTREAM	EXON_ID:--	--
L.us.o.m.scaffold22.107	6092434	InDel	TC	T	TC/T	7,7	TC/TC	19,0	TC/TC	10,0	T/T	0,11	1	0.5	0.5	UPSTREAM	EXON_ID:--	--
L.us.o.m.scaffold22.107	6092442	SNP	T	C	T/C	7,7	T/T	21,0	T/T	10,0	C/C	0,12	1	0.5	0.5	UPSTREAM	--	--
L.us.o.m.scaffold22.107	6092464	SNP	A	G	A/G	7,8	A/A	18,0	A/A	9,0	G/G	0,13	1	0.466667	0.533333	UPSTREAM	--	--
L.us.o.m.scaffold22.109	6102228	SNP	A	G	A/G	8,11	A/A	6,0	A/A	10,0	G/G	0,7	1	0.421053	0.578947	UPSTREAM	--	Molecular Function: molecular_function (GO:0003674);; Molecular Function: nucleic acid binding (GO:0003676);; Molecular Function: RNA binding (GO:0003723);; Molecular Function: mRNA binding (GO:0003729);; Molecular Function: catalytic activity (GO:0003824);; Molecular Function: binding (GO:0005488);; Biological Process: nucleobase-containing compound metabolic process (GO:0006139);; Biological Pr…	K15919|3.0e-211|cic:CICLE_v10023615mg|K15919 glyoxylate/hydroxypyruvate reductase [EC:1.1.1.79 1.1.1.81] | (RefSeq) hypothetical protein	TUTase nucleotidyltransferase domain	UTP:RNA uridylyltransferase 1 OS=Arabidopsis thaliana OX=3702 GN=URT1 PE=1 SV=2	JHL05D22.13 protein OS=Jatropha curcas OX=180498 GN=JHL05D22.13 PE=4 SV=1	D	Cell cycle control, cell division, chromosome partitioning	JHL05D22.13 [Jatropha curcas]
L.us.o.m.scaffold22.109	6102248	InDel	C	CTTATGTGG	C/CTTATGTGG	9,13	C/C	7,0	C/C	9,0	CTTATGTGG/CTTATGTGG	0,8	1	0.409091	0.590909	UPSTREAM	EXON_ID:--	Molecular Function: molecular_function (GO:0003674);; Molecular Function: nucleic acid binding (GO:0003676);; Molecular Function: RNA binding (GO:0003723);; Molecular Function: mRNA binding (GO:0003729);; Molecular Function: catalytic activity (GO:0003824);; Molecular Function: binding (GO:0005488);; Biological Process: nucleobase-containing compound metabolic process (GO:0006139);; Biological Pr…	K15919|3.0e-211|cic:CICLE_v10023615mg|K15919 glyoxylate/hydroxypyruvate reductase [EC:1.1.1.79 1.1.1.81] | (RefSeq) hypothetical protein	TUTase nucleotidyltransferase domain	UTP:RNA uridylyltransferase 1 OS=Arabidopsis thaliana OX=3702 GN=URT1 PE=1 SV=2	JHL05D22.13 protein OS=Jatropha curcas OX=180498 GN=JHL05D22.13 PE=4 SV=1	D	Cell cycle control, cell division, chromosome partitioning	JHL05D22.13 [Jatropha curcas]
L.us.o.m.scaffold22.109	6102264	SNP	A	G	A/G	9,16	A/A	9,0	A/A	10,0	G/G	0,11	1	0.36	0.64	UPSTREAM	--	Molecular Function: molecular_function (GO:0003674);; Molecular Function: nucleic acid binding (GO:0003676);; Molecular Function: RNA binding (GO:0003723);; Molecular Function: mRNA binding (GO:0003729);; Molecular Function: catalytic activity (GO:0003824);; Molecular Function: binding (GO:0005488);; Biological Process: nucleobase-containing compound metabolic process (GO:0006139);; Biological Pr…	K15919|3.0e-211|cic:CICLE_v10023615mg|K15919 glyoxylate/hydroxypyruvate reductase [EC:1.1.1.79 1.1.1.81] | (RefSeq) hypothetical protein	TUTase nucleotidyltransferase domain	UTP:RNA uridylyltransferase 1 OS=Arabidopsis thaliana OX=3702 GN=URT1 PE=1 SV=2	JHL05D22.13 protein OS=Jatropha curcas OX=180498 GN=JHL05D22.13 PE=4 SV=1	D	Cell cycle control, cell division, chromosome partitioning	JHL05D22.13 [Jatropha curcas]
L.us.o.m.scaffold22.109	6102289	SNP	G	C	G/C	8,17	G/G	10,0	G/G	11,0	C/C	0,9	1	0.32	0.68	UPSTREAM	--	Molecular Function: molecular_function (GO:0003674);; Molecular Function: nucleic acid binding (GO:0003676);; Molecular Function: RNA binding (GO:0003723);; Molecular Function: mRNA binding (GO:0003729);; Molecular Function: catalytic activity (GO:0003824);; Molecular Function: binding (GO:0005488);; Biological Process: nucleobase-containing compound metabolic process (GO:0006139);; Biological Pr…	K15919|3.0e-211|cic:CICLE_v10023615mg|K15919 glyoxylate/hydroxypyruvate reductase [EC:1.1.1.79 1.1.1.81] | (RefSeq) hypothetical protein	TUTase nucleotidyltransferase domain	UTP:RNA uridylyltransferase 1 OS=Arabidopsis thaliana OX=3702 GN=URT1 PE=1 SV=2	JHL05D22.13 protein OS=Jatropha curcas OX=180498 GN=JHL05D22.13 PE=4 SV=1	D	Cell cycle control, cell division, chromosome partitioning	JHL05D22.13 [Jatropha curcas]
L.us.o.m.scaffold22.109	6102358	SNP	G	A	G/A	6,19	G/G	8,0	G/G	12,0	A/A	0,13	1	0.24	0.76	UPSTREAM	--	Molecular Function: molecular_function (GO:0003674);; Molecular Function: nucleic acid binding (GO:0003676);; Molecular Function: RNA binding (GO:0003723);; Molecular Function: mRNA binding (GO:0003729);; Molecular Function: catalytic activity (GO:0003824);; Molecular Function: binding (GO:0005488);; Biological Process: nucleobase-containing compound metabolic process (GO:0006139);; Biological Pr…	K15919|3.0e-211|cic:CICLE_v10023615mg|K15919 glyoxylate/hydroxypyruvate reductase [EC:1.1.1.79 1.1.1.81] | (RefSeq) hypothetical protein	TUTase nucleotidyltransferase domain	UTP:RNA uridylyltransferase 1 OS=Arabidopsis thaliana OX=3702 GN=URT1 PE=1 SV=2	JHL05D22.13 protein OS=Jatropha curcas OX=180498 GN=JHL05D22.13 PE=4 SV=1	D	Cell cycle control, cell division, chromosome partitioning	JHL05D22.13 [Jatropha curcas]
L.us.o.m.scaffold22.109	6102393	SNP	T	C	T/C	3,17	T/T	10,0	T/T	17,0	C/C	0,20	1	0.15	0.85	UPSTREAM	--	Molecular Function: molecular_function (GO:0003674);; Molecular Function: nucleic acid binding (GO:0003676);; Molecular Function: RNA binding (GO:0003723);; Molecular Function: mRNA binding (GO:0003729);; Molecular Function: catalytic activity (GO:0003824);; Molecular Function: binding (GO:0005488);; Biological Process: nucleobase-containing compound metabolic process (GO:0006139);; Biological Pr…	K15919|3.0e-211|cic:CICLE_v10023615mg|K15919 glyoxylate/hydroxypyruvate reductase [EC:1.1.1.79 1.1.1.81] | (RefSeq) hypothetical protein	TUTase nucleotidyltransferase domain	UTP:RNA uridylyltransferase 1 OS=Arabidopsis thaliana OX=3702 GN=URT1 PE=1 SV=2	JHL05D22.13 protein OS=Jatropha curcas OX=180498 GN=JHL05D22.13 PE=4 SV=1	D	Cell cycle control, cell division, chromosome partitioning	JHL05D22.13 [Jatropha curcas]
L.us.o.m.scaffold22.109	6102415	SNP	G	T	G/T	2,14	G/G	7,0	G/G	17,0	T/T	0,21	1	0.125	0.875	UPSTREAM	--	Molecular Function: molecular_function (GO:0003674);; Molecular Function: nucleic acid binding (GO:0003676);; Molecular Function: RNA binding (GO:0003723);; Molecular Function: mRNA binding (GO:0003729);; Molecular Function: catalytic activity (GO:0003824);; Molecular Function: binding (GO:0005488);; Biological Process: nucleobase-containing compound metabolic process (GO:0006139);; Biological Pr…	K15919|3.0e-211|cic:CICLE_v10023615mg|K15919 glyoxylate/hydroxypyruvate reductase [EC:1.1.1.79 1.1.1.81] | (RefSeq) hypothetical protein	TUTase nucleotidyltransferase domain	UTP:RNA uridylyltransferase 1 OS=Arabidopsis thaliana OX=3702 GN=URT1 PE=1 SV=2	JHL05D22.13 protein OS=Jatropha curcas OX=180498 GN=JHL05D22.13 PE=4 SV=1	D	Cell cycle control, cell division, chromosome partitioning	JHL05D22.13 [Jatropha curcas]
L.us.o.m.scaffold22.109	6102476	SNP	A	G	A/G	2,12	A/A	7,0	A/A	19,0	G/G	0,20	1	0.142857	0.857143	UPSTREAM	--	Molecular Function: molecular_function (GO:0003674);; Molecular Function: nucleic acid binding (GO:0003676);; Molecular Function: RNA binding (GO:0003723);; Molecular Function: mRNA binding (GO:0003729);; Molecular Function: catalytic activity (GO:0003824);; Molecular Function: binding (GO:0005488);; Biological Process: nucleobase-containing compound metabolic process (GO:0006139);; Biological Pr…	K15919|3.0e-211|cic:CICLE_v10023615mg|K15919 glyoxylate/hydroxypyruvate reductase [EC:1.1.1.79 1.1.1.81] | (RefSeq) hypothetical protein	TUTase nucleotidyltransferase domain	UTP:RNA uridylyltransferase 1 OS=Arabidopsis thaliana OX=3702 GN=URT1 PE=1 SV=2	JHL05D22.13 protein OS=Jatropha curcas OX=180498 GN=JHL05D22.13 PE=4 SV=1	D	Cell cycle control, cell division, chromosome partitioning	JHL05D22.13 [Jatropha curcas]
L.us.o.m.scaffold22.109	6102527	SNP	A	G	A/G	3,16	A/A	9,0	A/A	22,0	G/G	0,9	1	0.157895	0.842105	UPSTREAM	--	Molecular Function: molecular_function (GO:0003674);; Molecular Function: nucleic acid binding (GO:0003676);; Molecular Function: RNA binding (GO:0003723);; Molecular Function: mRNA binding (GO:0003729);; Molecular Function: catalytic activity (GO:0003824);; Molecular Function: binding (GO:0005488);; Biological Process: nucleobase-containing compound metabolic process (GO:0006139);; Biological Pr…	K15919|3.0e-211|cic:CICLE_v10023615mg|K15919 glyoxylate/hydroxypyruvate reductase [EC:1.1.1.79 1.1.1.81] | (RefSeq) hypothetical protein	TUTase nucleotidyltransferase domain	UTP:RNA uridylyltransferase 1 OS=Arabidopsis thaliana OX=3702 GN=URT1 PE=1 SV=2	JHL05D22.13 protein OS=Jatropha curcas OX=180498 GN=JHL05D22.13 PE=4 SV=1	D	Cell cycle control, cell division, chromosome partitioning	JHL05D22.13 [Jatropha curcas]
L.us.o.m.scaffold22.109	6102562	SNP	G	A	G/A	2,15	G/G	12,0	G/G	18,0	A/A	0,9	1	0.117647	0.882353	UPSTREAM	--	Molecular Function: molecular_function (GO:0003674);; Molecular Function: nucleic acid binding (GO:0003676);; Molecular Function: RNA binding (GO:0003723);; Molecular Function: mRNA binding (GO:0003729);; Molecular Function: catalytic activity (GO:0003824);; Molecular Function: binding (GO:0005488);; Biological Process: nucleobase-containing compound metabolic process (GO:0006139);; Biological Pr…	K15919|3.0e-211|cic:CICLE_v10023615mg|K15919 glyoxylate/hydroxypyruvate reductase [EC:1.1.1.79 1.1.1.81] | (RefSeq) hypothetical protein	TUTase nucleotidyltransferase domain	UTP:RNA uridylyltransferase 1 OS=Arabidopsis thaliana OX=3702 GN=URT1 PE=1 SV=2	JHL05D22.13 protein OS=Jatropha curcas OX=180498 GN=JHL05D22.13 PE=4 SV=1	D	Cell cycle control, cell division, chromosome partitioning	JHL05D22.13 [Jatropha curcas]
L.us.o.m.scaffold22.109	6102588	SNP	A	G	A/G	2,16	A/A	11,0	A/A	17,0	G/G	0,7	1	0.111111	0.888889	UPSTREAM	--	Molecular Function: molecular_function (GO:0003674);; Molecular Function: nucleic acid binding (GO:0003676);; Molecular Function: RNA binding (GO:0003723);; Molecular Function: mRNA binding (GO:0003729);; Molecular Function: catalytic activity (GO:0003824);; Molecular Function: binding (GO:0005488);; Biological Process: nucleobase-containing compound metabolic process (GO:0006139);; Biological Pr…	K15919|3.0e-211|cic:CICLE_v10023615mg|K15919 glyoxylate/hydroxypyruvate reductase [EC:1.1.1.79 1.1.1.81] | (RefSeq) hypothetical protein	TUTase nucleotidyltransferase domain	UTP:RNA uridylyltransferase 1 OS=Arabidopsis thaliana OX=3702 GN=URT1 PE=1 SV=2	JHL05D22.13 protein OS=Jatropha curcas OX=180498 GN=JHL05D22.13 PE=4 SV=1	D	Cell cycle control, cell division, chromosome partitioning	JHL05D22.13 [Jatropha curcas]
L.us.o.m.scaffold22.109	6102637	SNP	G	A	G/A	2,17	G/G	14,0	G/G	18,0	A/A	0,7	1	0.105263	0.894737	UPSTREAM	--	Molecular Function: molecular_function (GO:0003674);; Molecular Function: nucleic acid binding (GO:0003676);; Molecular Function: RNA binding (GO:0003723);; Molecular Function: mRNA binding (GO:0003729);; Molecular Function: catalytic activity (GO:0003824);; Molecular Function: binding (GO:0005488);; Biological Process: nucleobase-containing compound metabolic process (GO:0006139);; Biological Pr…	K15919|3.0e-211|cic:CICLE_v10023615mg|K15919 glyoxylate/hydroxypyruvate reductase [EC:1.1.1.79 1.1.1.81] | (RefSeq) hypothetical protein	TUTase nucleotidyltransferase domain	UTP:RNA uridylyltransferase 1 OS=Arabidopsis thaliana OX=3702 GN=URT1 PE=1 SV=2	JHL05D22.13 protein OS=Jatropha curcas OX=180498 GN=JHL05D22.13 PE=4 SV=1	D	Cell cycle control, cell division, chromosome partitioning	JHL05D22.13 [Jatropha curcas]
L.us.o.m.scaffold22.109	6103256	SNP	G	A	A/A	0,9	G/G	10,0	G/G	15,0	A/A	0,4	1	0	1	NON_SYNONYMOUS_CODING	R33H	Molecular Function: molecular_function (GO:0003674);; Molecular Function: nucleic acid binding (GO:0003676);; Molecular Function: RNA binding (GO:0003723);; Molecular Function: mRNA binding (GO:0003729);; Molecular Function: catalytic activity (GO:0003824);; Molecular Function: binding (GO:0005488);; Biological Process: nucleobase-containing compound metabolic process (GO:0006139);; Biological Pr…	K15919|3.0e-211|cic:CICLE_v10023615mg|K15919 glyoxylate/hydroxypyruvate reductase [EC:1.1.1.79 1.1.1.81] | (RefSeq) hypothetical protein	TUTase nucleotidyltransferase domain	UTP:RNA uridylyltransferase 1 OS=Arabidopsis thaliana OX=3702 GN=URT1 PE=1 SV=2	JHL05D22.13 protein OS=Jatropha curcas OX=180498 GN=JHL05D22.13 PE=4 SV=1	D	Cell cycle control, cell division, chromosome partitioning	JHL05D22.13 [Jatropha curcas]
L.us.o.m.scaffold22.109	6103369	SNP	T	A	T/A	1,10	T/T	10,0	T/T	6,0	A/A	0,4	1	0.0909091	0.909091	NON_SYNONYMOUS_CODING	Y71N	Molecular Function: molecular_function (GO:0003674);; Molecular Function: nucleic acid binding (GO:0003676);; Molecular Function: RNA binding (GO:0003723);; Molecular Function: mRNA binding (GO:0003729);; Molecular Function: catalytic activity (GO:0003824);; Molecular Function: binding (GO:0005488);; Biological Process: nucleobase-containing compound metabolic process (GO:0006139);; Biological Pr…	K15919|3.0e-211|cic:CICLE_v10023615mg|K15919 glyoxylate/hydroxypyruvate reductase [EC:1.1.1.79 1.1.1.81] | (RefSeq) hypothetical protein	TUTase nucleotidyltransferase domain	UTP:RNA uridylyltransferase 1 OS=Arabidopsis thaliana OX=3702 GN=URT1 PE=1 SV=2	JHL05D22.13 protein OS=Jatropha curcas OX=180498 GN=JHL05D22.13 PE=4 SV=1	D	Cell cycle control, cell division, chromosome partitioning	JHL05D22.13 [Jatropha curcas]
L.us.o.m.scaffold22.109	6103375	SNP	C	A	C/A	1,9	C/C	10,0	C/C	5,0	A/A	0,6	1	0.1	0.9	NON_SYNONYMOUS_CODING	P73T	Molecular Function: molecular_function (GO:0003674);; Molecular Function: nucleic acid binding (GO:0003676);; Molecular Function: RNA binding (GO:0003723);; Molecular Function: mRNA binding (GO:0003729);; Molecular Function: catalytic activity (GO:0003824);; Molecular Function: binding (GO:0005488);; Biological Process: nucleobase-containing compound metabolic process (GO:0006139);; Biological Pr…	K15919|3.0e-211|cic:CICLE_v10023615mg|K15919 glyoxylate/hydroxypyruvate reductase [EC:1.1.1.79 1.1.1.81] | (RefSeq) hypothetical protein	TUTase nucleotidyltransferase domain	UTP:RNA uridylyltransferase 1 OS=Arabidopsis thaliana OX=3702 GN=URT1 PE=1 SV=2	JHL05D22.13 protein OS=Jatropha curcas OX=180498 GN=JHL05D22.13 PE=4 SV=1	D	Cell cycle control, cell division, chromosome partitioning	JHL05D22.13 [Jatropha curcas]
L.us.o.m.scaffold22.109	6103474	SNP	C	A	C/A	4,12	C/A	13,2	C/C	20,0	A/A	0,8	0.866667	0.25	0.616667	NON_SYNONYMOUS_CODING	P106T	Molecular Function: molecular_function (GO:0003674);; Molecular Function: nucleic acid binding (GO:0003676);; Molecular Function: RNA binding (GO:0003723);; Molecular Function: mRNA binding (GO:0003729);; Molecular Function: catalytic activity (GO:0003824);; Molecular Function: binding (GO:0005488);; Biological Process: nucleobase-containing compound metabolic process (GO:0006139);; Biological Pr…	K15919|3.0e-211|cic:CICLE_v10023615mg|K15919 glyoxylate/hydroxypyruvate reductase [EC:1.1.1.79 1.1.1.81] | (RefSeq) hypothetical protein	TUTase nucleotidyltransferase domain	UTP:RNA uridylyltransferase 1 OS=Arabidopsis thaliana OX=3702 GN=URT1 PE=1 SV=2	JHL05D22.13 protein OS=Jatropha curcas OX=180498 GN=JHL05D22.13 PE=4 SV=1	D	Cell cycle control, cell division, chromosome partitioning	JHL05D22.13 [Jatropha curcas]
L.us.o.m.scaffold22.109	6103493	SNP	A	G	A/G	4,11	A/G	19,3	A/A	21,0	G/G	0,9	0.863636	0.266667	0.59697	NON_SYNONYMOUS_CODING	Q112R	Molecular Function: molecular_function (GO:0003674);; Molecular Function: nucleic acid binding (GO:0003676);; Molecular Function: RNA binding (GO:0003723);; Molecular Function: mRNA binding (GO:0003729);; Molecular Function: catalytic activity (GO:0003824);; Molecular Function: binding (GO:0005488);; Biological Process: nucleobase-containing compound metabolic process (GO:0006139);; Biological Pr…	K15919|3.0e-211|cic:CICLE_v10023615mg|K15919 glyoxylate/hydroxypyruvate reductase [EC:1.1.1.79 1.1.1.81] | (RefSeq) hypothetical protein	TUTase nucleotidyltransferase domain	UTP:RNA uridylyltransferase 1 OS=Arabidopsis thaliana OX=3702 GN=URT1 PE=1 SV=2	JHL05D22.13 protein OS=Jatropha curcas OX=180498 GN=JHL05D22.13 PE=4 SV=1	D	Cell cycle control, cell division, chromosome partitioning	JHL05D22.13 [Jatropha curcas]
L.us.o.m.scaffold22.109	6103587	InDel	T	TCAGCAGCAG	T/TCAGCAGCAG	6,10	T/TCAGCAGCAG	14,3	T/T	30,0	TCAGCAGCAG/TCAGCAGCAG	0,7	0.823529	0.375	0.448529	CODON_INSERTION	EXON_ID:1	Molecular Function: molecular_function (GO:0003674);; Molecular Function: nucleic acid binding (GO:0003676);; Molecular Function: RNA binding (GO:0003723);; Molecular Function: mRNA binding (GO:0003729);; Molecular Function: catalytic activity (GO:0003824);; Molecular Function: binding (GO:0005488);; Biological Process: nucleobase-containing compound metabolic process (GO:0006139);; Biological Pr…	K15919|3.0e-211|cic:CICLE_v10023615mg|K15919 glyoxylate/hydroxypyruvate reductase [EC:1.1.1.79 1.1.1.81] | (RefSeq) hypothetical protein	TUTase nucleotidyltransferase domain	UTP:RNA uridylyltransferase 1 OS=Arabidopsis thaliana OX=3702 GN=URT1 PE=1 SV=2	JHL05D22.13 protein OS=Jatropha curcas OX=180498 GN=JHL05D22.13 PE=4 SV=1	D	Cell cycle control, cell division, chromosome partitioning	JHL05D22.13 [Jatropha curcas]
L.us.o.m.scaffold22.109	6103657	SNP	T	G	T/G	8,7	T/G	12,2	T/T	20,0	G/G	0,8	0.857143	0.533333	0.32381	NON_SYNONYMOUS_CODING	S167A	Molecular Function: molecular_function (GO:0003674);; Molecular Function: nucleic acid binding (GO:0003676);; Molecular Function: RNA binding (GO:0003723);; Molecular Function: mRNA binding (GO:0003729);; Molecular Function: catalytic activity (GO:0003824);; Molecular Function: binding (GO:0005488);; Biological Process: nucleobase-containing compound metabolic process (GO:0006139);; Biological Pr…	K15919|3.0e-211|cic:CICLE_v10023615mg|K15919 glyoxylate/hydroxypyruvate reductase [EC:1.1.1.79 1.1.1.81] | (RefSeq) hypothetical protein	TUTase nucleotidyltransferase domain	UTP:RNA uridylyltransferase 1 OS=Arabidopsis thaliana OX=3702 GN=URT1 PE=1 SV=2	JHL05D22.13 protein OS=Jatropha curcas OX=180498 GN=JHL05D22.13 PE=4 SV=1	D	Cell cycle control, cell division, chromosome partitioning	JHL05D22.13 [Jatropha curcas]
L.us.o.m.scaffold22.109	6106162	SNP	C	T	C/T	6,9	C/T	14,3	C/C	23,0	T/T	0,8	0.823529	0.4	0.423529	NON_SYNONYMOUS_CODING	R648C	Molecular Function: molecular_function (GO:0003674);; Molecular Function: nucleic acid binding (GO:0003676);; Molecular Function: RNA binding (GO:0003723);; Molecular Function: mRNA binding (GO:0003729);; Molecular Function: catalytic activity (GO:0003824);; Molecular Function: binding (GO:0005488);; Biological Process: nucleobase-containing compound metabolic process (GO:0006139);; Biological Pr…	K15919|3.0e-211|cic:CICLE_v10023615mg|K15919 glyoxylate/hydroxypyruvate reductase [EC:1.1.1.79 1.1.1.81] | (RefSeq) hypothetical protein	TUTase nucleotidyltransferase domain	UTP:RNA uridylyltransferase 1 OS=Arabidopsis thaliana OX=3702 GN=URT1 PE=1 SV=2	JHL05D22.13 protein OS=Jatropha curcas OX=180498 GN=JHL05D22.13 PE=4 SV=1	D	Cell cycle control, cell division, chromosome partitioning	JHL05D22.13 [Jatropha curcas]
L.us.o.m.scaffold22.109	6106286	SNP	A	G	A/G	2,10	A/G	13,2	A/A	19,0	G/G	0,14	0.866667	0.166667	0.7	NON_SYNONYMOUS_CODING	I664V	Molecular Function: molecular_function (GO:0003674);; Molecular Function: nucleic acid binding (GO:0003676);; Molecular Function: RNA binding (GO:0003723);; Molecular Function: mRNA binding (GO:0003729);; Molecular Function: catalytic activity (GO:0003824);; Molecular Function: binding (GO:0005488);; Biological Process: nucleobase-containing compound metabolic process (GO:0006139);; Biological Pr…	K15919|3.0e-211|cic:CICLE_v10023615mg|K15919 glyoxylate/hydroxypyruvate reductase [EC:1.1.1.79 1.1.1.81] | (RefSeq) hypothetical protein	TUTase nucleotidyltransferase domain	UTP:RNA uridylyltransferase 1 OS=Arabidopsis thaliana OX=3702 GN=URT1 PE=1 SV=2	JHL05D22.13 protein OS=Jatropha curcas OX=180498 GN=JHL05D22.13 PE=4 SV=1	D	Cell cycle control, cell division, chromosome partitioning	JHL05D22.13 [Jatropha curcas]
L.us.o.m.scaffold22.110	6107596	SNP	C	G	C/G	7,9	C/C	12,0	C/C	22,0	G/G	0,6	1	0.4375	0.5625	NON_SYNONYMOUS_CODING	R675P	Cellular Component: Golgi membrane (GO:0000139);; Cellular Component: integral component of membrane (GO:0016021);; Biological Process: pectin biosynthetic process (GO:0045489);; Molecular Function: polygalacturonate 4-alpha-galacturonosyltransferase activity (GO:0047262);; Biological Process: cell wall organization (GO:0071555);;	K13648|0.0e+00|jcu:105643079|K13648 alpha-1,4-galacturonosyltransferase [EC:2.4.1.43] | (RefSeq) polygalacturonate 4-alpha-galacturonosyltransferase	Glycosyl transferase family 8	Polygalacturonate 4-alpha-galacturonosyltransferase OS=Arabidopsis thaliana OX=3702 GN=GAUT1 PE=1 SV=1	Hexosyltransferase OS=Jatropha curcas OX=180498 GN=JCGZ_14486 PE=3 SV=1	G	Carbohydrate transport and metabolism	hypothetical protein JCGZ_14486 [Jatropha curcas]
L.us.o.m.scaffold22.110	6110449	SNP	C	T	C/T	4,14	C/T	12,2	C/C	22,0	T/T	0,10	0.857143	0.222222	0.634921	NON_SYNONYMOUS_CODING	A88T	Cellular Component: Golgi membrane (GO:0000139);; Cellular Component: integral component of membrane (GO:0016021);; Biological Process: pectin biosynthetic process (GO:0045489);; Molecular Function: polygalacturonate 4-alpha-galacturonosyltransferase activity (GO:0047262);; Biological Process: cell wall organization (GO:0071555);;	K13648|0.0e+00|jcu:105643079|K13648 alpha-1,4-galacturonosyltransferase [EC:2.4.1.43] | (RefSeq) polygalacturonate 4-alpha-galacturonosyltransferase	Glycosyl transferase family 8	Polygalacturonate 4-alpha-galacturonosyltransferase OS=Arabidopsis thaliana OX=3702 GN=GAUT1 PE=1 SV=1	Hexosyltransferase OS=Jatropha curcas OX=180498 GN=JCGZ_14486 PE=3 SV=1	G	Carbohydrate transport and metabolism	hypothetical protein JCGZ_14486 [Jatropha curcas]
L.us.o.m.scaffold22.110	6110804	SNP	A	C	A/C	2,6	A/A	11,0	A/A	22,0	C/C	0,13	1	0.25	0.75	NON_SYNONYMOUS_CODING	L55R	Cellular Component: Golgi membrane (GO:0000139);; Cellular Component: integral component of membrane (GO:0016021);; Biological Process: pectin biosynthetic process (GO:0045489);; Molecular Function: polygalacturonate 4-alpha-galacturonosyltransferase activity (GO:0047262);; Biological Process: cell wall organization (GO:0071555);;	K13648|0.0e+00|jcu:105643079|K13648 alpha-1,4-galacturonosyltransferase [EC:2.4.1.43] | (RefSeq) polygalacturonate 4-alpha-galacturonosyltransferase	Glycosyl transferase family 8	Polygalacturonate 4-alpha-galacturonosyltransferase OS=Arabidopsis thaliana OX=3702 GN=GAUT1 PE=1 SV=1	Hexosyltransferase OS=Jatropha curcas OX=180498 GN=JCGZ_14486 PE=3 SV=1	G	Carbohydrate transport and metabolism	hypothetical protein JCGZ_14486 [Jatropha curcas]
L.us.o.m.scaffold22.110	6111695	SNP	T	C	T/C	6,16	T/C	13,2	T/T	21,0	C/C	0,10	0.866667	0.272727	0.593939	NON_SYNONYMOUS_CODING	T46A	Cellular Component: Golgi membrane (GO:0000139);; Cellular Component: integral component of membrane (GO:0016021);; Biological Process: pectin biosynthetic process (GO:0045489);; Molecular Function: polygalacturonate 4-alpha-galacturonosyltransferase activity (GO:0047262);; Biological Process: cell wall organization (GO:0071555);;	K13648|0.0e+00|jcu:105643079|K13648 alpha-1,4-galacturonosyltransferase [EC:2.4.1.43] | (RefSeq) polygalacturonate 4-alpha-galacturonosyltransferase	Glycosyl transferase family 8	Polygalacturonate 4-alpha-galacturonosyltransferase OS=Arabidopsis thaliana OX=3702 GN=GAUT1 PE=1 SV=1	Hexosyltransferase OS=Jatropha curcas OX=180498 GN=JCGZ_14486 PE=3 SV=1	G	Carbohydrate transport and metabolism	hypothetical protein JCGZ_14486 [Jatropha curcas]
L.us.o.m.scaffold22.110	6112096	SNP	A	C	A/C	6,13	A/A	14,0	A/A	20,0	C/C	0,9	1	0.315789	0.684211	UPSTREAM	--	Cellular Component: Golgi membrane (GO:0000139);; Cellular Component: integral component of membrane (GO:0016021);; Biological Process: pectin biosynthetic process (GO:0045489);; Molecular Function: polygalacturonate 4-alpha-galacturonosyltransferase activity (GO:0047262);; Biological Process: cell wall organization (GO:0071555);;	K13648|0.0e+00|jcu:105643079|K13648 alpha-1,4-galacturonosyltransferase [EC:2.4.1.43] | (RefSeq) polygalacturonate 4-alpha-galacturonosyltransferase	Glycosyl transferase family 8	Polygalacturonate 4-alpha-galacturonosyltransferase OS=Arabidopsis thaliana OX=3702 GN=GAUT1 PE=1 SV=1	Hexosyltransferase OS=Jatropha curcas OX=180498 GN=JCGZ_14486 PE=3 SV=1	G	Carbohydrate transport and metabolism	hypothetical protein JCGZ_14486 [Jatropha curcas]
L.us.o.m.scaffold22.110	6112201	SNP	T	C	T/C	5,10	T/T	12,0	T/T	20,0	C/C	0,8	1	0.333333	0.666667	UPSTREAM	--	Cellular Component: Golgi membrane (GO:0000139);; Cellular Component: integral component of membrane (GO:0016021);; Biological Process: pectin biosynthetic process (GO:0045489);; Molecular Function: polygalacturonate 4-alpha-galacturonosyltransferase activity (GO:0047262);; Biological Process: cell wall organization (GO:0071555);;	K13648|0.0e+00|jcu:105643079|K13648 alpha-1,4-galacturonosyltransferase [EC:2.4.1.43] | (RefSeq) polygalacturonate 4-alpha-galacturonosyltransferase	Glycosyl transferase family 8	Polygalacturonate 4-alpha-galacturonosyltransferase OS=Arabidopsis thaliana OX=3702 GN=GAUT1 PE=1 SV=1	Hexosyltransferase OS=Jatropha curcas OX=180498 GN=JCGZ_14486 PE=3 SV=1	G	Carbohydrate transport and metabolism	hypothetical protein JCGZ_14486 [Jatropha curcas]
L.us.o.m.scaffold22.110	6112217	InDel	GCTC	G	GCTC/G	3,8	GCTC/GCTC	13,0	GCTC/GCTC	19,0	G/G	0,8	1	0.272727	0.727273	UPSTREAM	EXON_ID:--	Cellular Component: Golgi membrane (GO:0000139);; Cellular Component: integral component of membrane (GO:0016021);; Biological Process: pectin biosynthetic process (GO:0045489);; Molecular Function: polygalacturonate 4-alpha-galacturonosyltransferase activity (GO:0047262);; Biological Process: cell wall organization (GO:0071555);;	K13648|0.0e+00|jcu:105643079|K13648 alpha-1,4-galacturonosyltransferase [EC:2.4.1.43] | (RefSeq) polygalacturonate 4-alpha-galacturonosyltransferase	Glycosyl transferase family 8	Polygalacturonate 4-alpha-galacturonosyltransferase OS=Arabidopsis thaliana OX=3702 GN=GAUT1 PE=1 SV=1	Hexosyltransferase OS=Jatropha curcas OX=180498 GN=JCGZ_14486 PE=3 SV=1	G	Carbohydrate transport and metabolism	hypothetical protein JCGZ_14486 [Jatropha curcas]
L.us.o.m.scaffold22.110	6112285	SNP	G	A	G/A	6,12	G/G	16,0	G/G	20,0	A/A	0,10	1	0.333333	0.666667	UPSTREAM	--	Cellular Component: Golgi membrane (GO:0000139);; Cellular Component: integral component of membrane (GO:0016021);; Biological Process: pectin biosynthetic process (GO:0045489);; Molecular Function: polygalacturonate 4-alpha-galacturonosyltransferase activity (GO:0047262);; Biological Process: cell wall organization (GO:0071555);;	K13648|0.0e+00|jcu:105643079|K13648 alpha-1,4-galacturonosyltransferase [EC:2.4.1.43] | (RefSeq) polygalacturonate 4-alpha-galacturonosyltransferase	Glycosyl transferase family 8	Polygalacturonate 4-alpha-galacturonosyltransferase OS=Arabidopsis thaliana OX=3702 GN=GAUT1 PE=1 SV=1	Hexosyltransferase OS=Jatropha curcas OX=180498 GN=JCGZ_14486 PE=3 SV=1	G	Carbohydrate transport and metabolism	hypothetical protein JCGZ_14486 [Jatropha curcas]
L.us.o.m.scaffold22.110	6112446	SNP	T	C	T/C	2,13	T/T	20,0	T/T	30,0	C/C	0,15	1	0.133333	0.866667	UPSTREAM	--	Cellular Component: Golgi membrane (GO:0000139);; Cellular Component: integral component of membrane (GO:0016021);; Biological Process: pectin biosynthetic process (GO:0045489);; Molecular Function: polygalacturonate 4-alpha-galacturonosyltransferase activity (GO:0047262);; Biological Process: cell wall organization (GO:0071555);;	K13648|0.0e+00|jcu:105643079|K13648 alpha-1,4-galacturonosyltransferase [EC:2.4.1.43] | (RefSeq) polygalacturonate 4-alpha-galacturonosyltransferase	Glycosyl transferase family 8	Polygalacturonate 4-alpha-galacturonosyltransferase OS=Arabidopsis thaliana OX=3702 GN=GAUT1 PE=1 SV=1	Hexosyltransferase OS=Jatropha curcas OX=180498 GN=JCGZ_14486 PE=3 SV=1	G	Carbohydrate transport and metabolism	hypothetical protein JCGZ_14486 [Jatropha curcas]
L.us.o.m.scaffold22.110	6112453	SNP	G	A	G/A	2,14	G/G	21,0	G/G	30,0	A/A	0,14	1	0.125	0.875	UPSTREAM	--	Cellular Component: Golgi membrane (GO:0000139);; Cellular Component: integral component of membrane (GO:0016021);; Biological Process: pectin biosynthetic process (GO:0045489);; Molecular Function: polygalacturonate 4-alpha-galacturonosyltransferase activity (GO:0047262);; Biological Process: cell wall organization (GO:0071555);;	K13648|0.0e+00|jcu:105643079|K13648 alpha-1,4-galacturonosyltransferase [EC:2.4.1.43] | (RefSeq) polygalacturonate 4-alpha-galacturonosyltransferase	Glycosyl transferase family 8	Polygalacturonate 4-alpha-galacturonosyltransferase OS=Arabidopsis thaliana OX=3702 GN=GAUT1 PE=1 SV=1	Hexosyltransferase OS=Jatropha curcas OX=180498 GN=JCGZ_14486 PE=3 SV=1	G	Carbohydrate transport and metabolism	hypothetical protein JCGZ_14486 [Jatropha curcas]
L.us.o.m.scaffold22.111	6113598	SNP	A	G	A/G	5,20	A/A	16,0	A/A	18,0	G/G	0,8	1	0.2	0.8	NON_SYNONYMOUS_CODING	C486R	Molecular Function: calcium ion binding (GO:0005509);; Molecular Function: transferase activity, transferring acyl groups (GO:0016746);;	K13510|4.3e-226|pop:7464884|K13510 lysophosphatidylcholine acyltransferase / lyso-PAF acetyltransferase [EC:2.3.1.23 2.3.1.67] | (RefSeq) lysophospholipid acyltransferase LPEAT2 isoform X1	Acyltransferase	Lysophospholipid acyltransferase LPEAT2 OS=Arabidopsis thaliana OX=3702 GN=LPEAT2 PE=1 SV=1	Uncharacterized protein OS=Populus alba OX=43335 GN=D5086_0000046890 PE=4 SV=1	I	Lipid transport and metabolism	hypothetical protein POPTR_0014s07030g [Populus trichocarpa]
L.us.o.m.scaffold22.111	6115566	SNP	G	C	G/C	7,23	G/G	22,0	G/G	15,0	C/C	0,15	1	0.233333	0.766667	NON_SYNONYMOUS_CODING	S370C	Molecular Function: calcium ion binding (GO:0005509);; Molecular Function: transferase activity, transferring acyl groups (GO:0016746);;	K13510|4.3e-226|pop:7464884|K13510 lysophosphatidylcholine acyltransferase / lyso-PAF acetyltransferase [EC:2.3.1.23 2.3.1.67] | (RefSeq) lysophospholipid acyltransferase LPEAT2 isoform X1	Acyltransferase	Lysophospholipid acyltransferase LPEAT2 OS=Arabidopsis thaliana OX=3702 GN=LPEAT2 PE=1 SV=1	Uncharacterized protein OS=Populus alba OX=43335 GN=D5086_0000046890 PE=4 SV=1	I	Lipid transport and metabolism	hypothetical protein POPTR_0014s07030g [Populus trichocarpa]
L.us.o.m.scaffold22.111	6117001	SNP	G	T	G/T	6,19	G/G	9,0	G/G	15,0	T/T	0,6	1	0.24	0.76	NON_SYNONYMOUS_CODING	L129I	Molecular Function: calcium ion binding (GO:0005509);; Molecular Function: transferase activity, transferring acyl groups (GO:0016746);;	K13510|4.3e-226|pop:7464884|K13510 lysophosphatidylcholine acyltransferase / lyso-PAF acetyltransferase [EC:2.3.1.23 2.3.1.67] | (RefSeq) lysophospholipid acyltransferase LPEAT2 isoform X1	Acyltransferase	Lysophospholipid acyltransferase LPEAT2 OS=Arabidopsis thaliana OX=3702 GN=LPEAT2 PE=1 SV=1	Uncharacterized protein OS=Populus alba OX=43335 GN=D5086_0000046890 PE=4 SV=1	I	Lipid transport and metabolism	hypothetical protein POPTR_0014s07030g [Populus trichocarpa]
L.us.o.m.scaffold22.111	6117569	SNP	A	T	T/T	0,22	A/T	3,9	A/A	15,0	T/T	0,10	0.25	0	0.25	UPSTREAM	--	Molecular Function: calcium ion binding (GO:0005509);; Molecular Function: transferase activity, transferring acyl groups (GO:0016746);;	K13510|4.3e-226|pop:7464884|K13510 lysophosphatidylcholine acyltransferase / lyso-PAF acetyltransferase [EC:2.3.1.23 2.3.1.67] | (RefSeq) lysophospholipid acyltransferase LPEAT2 isoform X1	Acyltransferase	Lysophospholipid acyltransferase LPEAT2 OS=Arabidopsis thaliana OX=3702 GN=LPEAT2 PE=1 SV=1	Uncharacterized protein OS=Populus alba OX=43335 GN=D5086_0000046890 PE=4 SV=1	I	Lipid transport and metabolism	hypothetical protein POPTR_0014s07030g [Populus trichocarpa]
L.us.o.m.scaffold22.111	6117583	InDel	CGT	C	CGT/C	4,17	CGT/CGT	12,0	CGT/CGT	19,0	C/C	0,10	1	0.190476	0.809524	UPSTREAM	EXON_ID:--	Molecular Function: calcium ion binding (GO:0005509);; Molecular Function: transferase activity, transferring acyl groups (GO:0016746);;	K13510|4.3e-226|pop:7464884|K13510 lysophosphatidylcholine acyltransferase / lyso-PAF acetyltransferase [EC:2.3.1.23 2.3.1.67] | (RefSeq) lysophospholipid acyltransferase LPEAT2 isoform X1	Acyltransferase	Lysophospholipid acyltransferase LPEAT2 OS=Arabidopsis thaliana OX=3702 GN=LPEAT2 PE=1 SV=1	Uncharacterized protein OS=Populus alba OX=43335 GN=D5086_0000046890 PE=4 SV=1	I	Lipid transport and metabolism	hypothetical protein POPTR_0014s07030g [Populus trichocarpa]
L.us.o.m.scaffold22.111	6117748	InDel	T	TTA	T/TTA	7,17	T/T	12,0	T/T	7,0	TTA/TTA	0,12	1	0.291667	0.708333	UPSTREAM	EXON_ID:--	Molecular Function: calcium ion binding (GO:0005509);; Molecular Function: transferase activity, transferring acyl groups (GO:0016746);;	K13510|4.3e-226|pop:7464884|K13510 lysophosphatidylcholine acyltransferase / lyso-PAF acetyltransferase [EC:2.3.1.23 2.3.1.67] | (RefSeq) lysophospholipid acyltransferase LPEAT2 isoform X1	Acyltransferase	Lysophospholipid acyltransferase LPEAT2 OS=Arabidopsis thaliana OX=3702 GN=LPEAT2 PE=1 SV=1	Uncharacterized protein OS=Populus alba OX=43335 GN=D5086_0000046890 PE=4 SV=1	I	Lipid transport and metabolism	hypothetical protein POPTR_0014s07030g [Populus trichocarpa]
L.us.o.m.scaffold22.111	6117791	InDel	TTCAAACTCTCCTAAAAATGA	T	TTCAAACTCTCCTAAAAATGA/T	8,13	TTCAAACTCTCCTAAAAATGA/TTCAAACTCTCCTAAAAATGA	15,0	TTCAAACTCTCCTAAAAATGA/TTCAAACTCTCCTAAAAATGA	8,0	T/T	0,9	1	0.380952	0.619048	UPSTREAM	EXON_ID:--	Molecular Function: calcium ion binding (GO:0005509);; Molecular Function: transferase activity, transferring acyl groups (GO:0016746);;	K13510|4.3e-226|pop:7464884|K13510 lysophosphatidylcholine acyltransferase / lyso-PAF acetyltransferase [EC:2.3.1.23 2.3.1.67] | (RefSeq) lysophospholipid acyltransferase LPEAT2 isoform X1	Acyltransferase	Lysophospholipid acyltransferase LPEAT2 OS=Arabidopsis thaliana OX=3702 GN=LPEAT2 PE=1 SV=1	Uncharacterized protein OS=Populus alba OX=43335 GN=D5086_0000046890 PE=4 SV=1	I	Lipid transport and metabolism	hypothetical protein POPTR_0014s07030g [Populus trichocarpa]
L.us.o.m.scaffold22.112	6118486	SNP	T	C	T/C	6,4	T/T	7,0	T/T	22,0	C/C	0,5	1	0.6	0.4	NON_SYNONYMOUS_CODING	Y714C	Cellular Component: integral component of membrane (GO:0016021);; Molecular Function: transmembrane transporter activity (GO:0022857);;	--	Major Facilitator Superfamily	SPX domain-containing membrane protein At4g22990 OS=Arabidopsis thaliana OX=3702 GN=At4g22990 PE=2 SV=2	SPX domain-containing protein OS=Citrus sinensis OX=2711 GN=CISIN_1g005307mg PE=4 SV=1	P	Inorganic ion transport and metabolism	PREDICTED: SPX domain-containing membrane protein At4g22990-like isoform X4 [Citrus sinensis]
L.us.o.m.scaffold22.112	6119726	SNP	G	C	G/C	3,13	G/G	13,0	G/G	27,0	C/C	0,14	1	0.1875	0.8125	NON_SYNONYMOUS_CODING	T561S	Cellular Component: integral component of membrane (GO:0016021);; Molecular Function: transmembrane transporter activity (GO:0022857);;	--	Major Facilitator Superfamily	SPX domain-containing membrane protein At4g22990 OS=Arabidopsis thaliana OX=3702 GN=At4g22990 PE=2 SV=2	SPX domain-containing protein OS=Citrus sinensis OX=2711 GN=CISIN_1g005307mg PE=4 SV=1	P	Inorganic ion transport and metabolism	PREDICTED: SPX domain-containing membrane protein At4g22990-like isoform X4 [Citrus sinensis]
L.us.o.m.scaffold22.112	6119883	SNP	G	A	A/A	1,14	G/G	10,0	G/G	23,0	A/A	0,10	1	0.0666667	0.933333	NON_SYNONYMOUS_CODING	H509Y	Cellular Component: integral component of membrane (GO:0016021);; Molecular Function: transmembrane transporter activity (GO:0022857);;	--	Major Facilitator Superfamily	SPX domain-containing membrane protein At4g22990 OS=Arabidopsis thaliana OX=3702 GN=At4g22990 PE=2 SV=2	SPX domain-containing protein OS=Citrus sinensis OX=2711 GN=CISIN_1g005307mg PE=4 SV=1	P	Inorganic ion transport and metabolism	PREDICTED: SPX domain-containing membrane protein At4g22990-like isoform X4 [Citrus sinensis]
L.us.o.m.scaffold22.112	6119999	InDel	TCAATCCCTGCAATCGA	T	TCAATCCCTGCAATCGA/T	3,14	TCAATCCCTGCAATCGA/TCAATCCCTGCAATCGA	11,0	TCAATCCCTGCAATCGA/TCAATCCCTGCAATCGA	19,0	T/T	0,9	1	0.176471	0.823529	FRAME_SHIFT	EXON_ID:7	Cellular Component: integral component of membrane (GO:0016021);; Molecular Function: transmembrane transporter activity (GO:0022857);;	--	Major Facilitator Superfamily	SPX domain-containing membrane protein At4g22990 OS=Arabidopsis thaliana OX=3702 GN=At4g22990 PE=2 SV=2	SPX domain-containing protein OS=Citrus sinensis OX=2711 GN=CISIN_1g005307mg PE=4 SV=1	P	Inorganic ion transport and metabolism	PREDICTED: SPX domain-containing membrane protein At4g22990-like isoform X4 [Citrus sinensis]
L.us.o.m.scaffold22.112	6120122	SNP	G	A	A/A	0,15	G/G	11,0	G/G	30,0	A/A	0,7	1	0	1	NON_SYNONYMOUS_CODING	S450L	Cellular Component: integral component of membrane (GO:0016021);; Molecular Function: transmembrane transporter activity (GO:0022857);;	--	Major Facilitator Superfamily	SPX domain-containing membrane protein At4g22990 OS=Arabidopsis thaliana OX=3702 GN=At4g22990 PE=2 SV=2	SPX domain-containing protein OS=Citrus sinensis OX=2711 GN=CISIN_1g005307mg PE=4 SV=1	P	Inorganic ion transport and metabolism	PREDICTED: SPX domain-containing membrane protein At4g22990-like isoform X4 [Citrus sinensis]
L.us.o.m.scaffold22.112	6120167	SNP	A	C	A/C	2,11	A/A	11,0	A/A	24,0	C/C	0,6	1	0.153846	0.846154	NON_SYNONYMOUS_CODING	L435R	Cellular Component: integral component of membrane (GO:0016021);; Molecular Function: transmembrane transporter activity (GO:0022857);;	--	Major Facilitator Superfamily	SPX domain-containing membrane protein At4g22990 OS=Arabidopsis thaliana OX=3702 GN=At4g22990 PE=2 SV=2	SPX domain-containing protein OS=Citrus sinensis OX=2711 GN=CISIN_1g005307mg PE=4 SV=1	P	Inorganic ion transport and metabolism	PREDICTED: SPX domain-containing membrane protein At4g22990-like isoform X4 [Citrus sinensis]
L.us.o.m.scaffold22.112	6120240	SNP	G	T	G/T	4,13	G/G	12,0	G/G	17,0	T/T	0,10	1	0.235294	0.764706	NON_SYNONYMOUS_CODING	Q411K	Cellular Component: integral component of membrane (GO:0016021);; Molecular Function: transmembrane transporter activity (GO:0022857);;	--	Major Facilitator Superfamily	SPX domain-containing membrane protein At4g22990 OS=Arabidopsis thaliana OX=3702 GN=At4g22990 PE=2 SV=2	SPX domain-containing protein OS=Citrus sinensis OX=2711 GN=CISIN_1g005307mg PE=4 SV=1	P	Inorganic ion transport and metabolism	PREDICTED: SPX domain-containing membrane protein At4g22990-like isoform X4 [Citrus sinensis]
L.us.o.m.scaffold22.112	6121222	SNP	T	A	T/A	3,13	T/T	17,0	T/T	13,0	A/A	0,13	1	0.1875	0.8125	NON_SYNONYMOUS_CODING	K212N	Cellular Component: integral component of membrane (GO:0016021);; Molecular Function: transmembrane transporter activity (GO:0022857);;	--	Major Facilitator Superfamily	SPX domain-containing membrane protein At4g22990 OS=Arabidopsis thaliana OX=3702 GN=At4g22990 PE=2 SV=2	SPX domain-containing protein OS=Citrus sinensis OX=2711 GN=CISIN_1g005307mg PE=4 SV=1	P	Inorganic ion transport and metabolism	PREDICTED: SPX domain-containing membrane protein At4g22990-like isoform X4 [Citrus sinensis]
L.us.o.m.scaffold22.112	6124877	SNP	C	T	C/T	7,21	C/C	15,0	C/C	15,0	T/T	0,10	1	0.25	0.75	NON_SYNONYMOUS_CODING	A3T	Cellular Component: integral component of membrane (GO:0016021);; Molecular Function: transmembrane transporter activity (GO:0022857);;	--	Major Facilitator Superfamily	SPX domain-containing membrane protein At4g22990 OS=Arabidopsis thaliana OX=3702 GN=At4g22990 PE=2 SV=2	SPX domain-containing protein OS=Citrus sinensis OX=2711 GN=CISIN_1g005307mg PE=4 SV=1	P	Inorganic ion transport and metabolism	PREDICTED: SPX domain-containing membrane protein At4g22990-like isoform X4 [Citrus sinensis]
L.us.o.m.scaffold22.112	6124951	SNP	C	G	C/G	7,20	C/C	11,0	C/C	12,0	G/G	0,15	1	0.259259	0.740741	UPSTREAM	--	Cellular Component: integral component of membrane (GO:0016021);; Molecular Function: transmembrane transporter activity (GO:0022857);;	--	Major Facilitator Superfamily	SPX domain-containing membrane protein At4g22990 OS=Arabidopsis thaliana OX=3702 GN=At4g22990 PE=2 SV=2	SPX domain-containing protein OS=Citrus sinensis OX=2711 GN=CISIN_1g005307mg PE=4 SV=1	P	Inorganic ion transport and metabolism	PREDICTED: SPX domain-containing membrane protein At4g22990-like isoform X4 [Citrus sinensis]
L.us.o.m.scaffold22.112	6125120	SNP	G	T	G/T	8,20	G/G	7,0	G/G	9,0	T/T	0,8	1	0.285714	0.714286	UPSTREAM	--	Cellular Component: integral component of membrane (GO:0016021);; Molecular Function: transmembrane transporter activity (GO:0022857);;	--	Major Facilitator Superfamily	SPX domain-containing membrane protein At4g22990 OS=Arabidopsis thaliana OX=3702 GN=At4g22990 PE=2 SV=2	SPX domain-containing protein OS=Citrus sinensis OX=2711 GN=CISIN_1g005307mg PE=4 SV=1	P	Inorganic ion transport and metabolism	PREDICTED: SPX domain-containing membrane protein At4g22990-like isoform X4 [Citrus sinensis]
L.us.o.m.scaffold22.112	6125134	SNP	C	A	C/A	8,18	C/C	8,0	C/C	10,0	A/A	0,9	1	0.307692	0.692308	UPSTREAM	--	Cellular Component: integral component of membrane (GO:0016021);; Molecular Function: transmembrane transporter activity (GO:0022857);;	--	Major Facilitator Superfamily	SPX domain-containing membrane protein At4g22990 OS=Arabidopsis thaliana OX=3702 GN=At4g22990 PE=2 SV=2	SPX domain-containing protein OS=Citrus sinensis OX=2711 GN=CISIN_1g005307mg PE=4 SV=1	P	Inorganic ion transport and metabolism	PREDICTED: SPX domain-containing membrane protein At4g22990-like isoform X4 [Citrus sinensis]
L.us.o.m.scaffold22.112	6125185	SNP	T	C	T/C	5,20	T/T	12,0	T/T	13,0	C/C	0,16	1	0.2	0.8	UPSTREAM	--	Cellular Component: integral component of membrane (GO:0016021);; Molecular Function: transmembrane transporter activity (GO:0022857);;	--	Major Facilitator Superfamily	SPX domain-containing membrane protein At4g22990 OS=Arabidopsis thaliana OX=3702 GN=At4g22990 PE=2 SV=2	SPX domain-containing protein OS=Citrus sinensis OX=2711 GN=CISIN_1g005307mg PE=4 SV=1	P	Inorganic ion transport and metabolism	PREDICTED: SPX domain-containing membrane protein At4g22990-like isoform X4 [Citrus sinensis]
L.us.o.m.scaffold22.112	6125214	SNP	G	A	G/A	5,19	G/A	11,1	G/G	15,0	A/A	0,17	0.916667	0.208333	0.708333	UPSTREAM	--	Cellular Component: integral component of membrane (GO:0016021);; Molecular Function: transmembrane transporter activity (GO:0022857);;	--	Major Facilitator Superfamily	SPX domain-containing membrane protein At4g22990 OS=Arabidopsis thaliana OX=3702 GN=At4g22990 PE=2 SV=2	SPX domain-containing protein OS=Citrus sinensis OX=2711 GN=CISIN_1g005307mg PE=4 SV=1	P	Inorganic ion transport and metabolism	PREDICTED: SPX domain-containing membrane protein At4g22990-like isoform X4 [Citrus sinensis]
L.us.o.m.scaffold22.112	6125311	InDel	GT	G	GT/G	3,9	GT/GT	12,0	GT/GT	11,0	G/G	0,17	1	0.25	0.75	UPSTREAM	EXON_ID:--	Cellular Component: integral component of membrane (GO:0016021);; Molecular Function: transmembrane transporter activity (GO:0022857);;	--	Major Facilitator Superfamily	SPX domain-containing membrane protein At4g22990 OS=Arabidopsis thaliana OX=3702 GN=At4g22990 PE=2 SV=2	SPX domain-containing protein OS=Citrus sinensis OX=2711 GN=CISIN_1g005307mg PE=4 SV=1	P	Inorganic ion transport and metabolism	PREDICTED: SPX domain-containing membrane protein At4g22990-like isoform X4 [Citrus sinensis]
L.us.o.m.scaffold22.112	6125335	SNP	T	C	T/C	2,10	T/T	10,0	T/T	10,0	C/C	0,15	1	0.166667	0.833333	UPSTREAM	--	Cellular Component: integral component of membrane (GO:0016021);; Molecular Function: transmembrane transporter activity (GO:0022857);;	--	Major Facilitator Superfamily	SPX domain-containing membrane protein At4g22990 OS=Arabidopsis thaliana OX=3702 GN=At4g22990 PE=2 SV=2	SPX domain-containing protein OS=Citrus sinensis OX=2711 GN=CISIN_1g005307mg PE=4 SV=1	P	Inorganic ion transport and metabolism	PREDICTED: SPX domain-containing membrane protein At4g22990-like isoform X4 [Citrus sinensis]
L.us.o.m.scaffold22.112	6125504	InDel	A	ATG	A/ATG	3,11	A/A	12,0	A/A	12,0	ATG/ATG	0,12	1	0.214286	0.785714	UPSTREAM	EXON_ID:--	Cellular Component: integral component of membrane (GO:0016021);; Molecular Function: transmembrane transporter activity (GO:0022857);;	--	Major Facilitator Superfamily	SPX domain-containing membrane protein At4g22990 OS=Arabidopsis thaliana OX=3702 GN=At4g22990 PE=2 SV=2	SPX domain-containing protein OS=Citrus sinensis OX=2711 GN=CISIN_1g005307mg PE=4 SV=1	P	Inorganic ion transport and metabolism	PREDICTED: SPX domain-containing membrane protein At4g22990-like isoform X4 [Citrus sinensis]
L.us.o.m.scaffold22.112	6125627	InDel	GA	G	GA/G	5,9	GA/GA	14,0	GA/GA	18,0	G/G	0,13	1	0.357143	0.642857	UPSTREAM	EXON_ID:--	Cellular Component: integral component of membrane (GO:0016021);; Molecular Function: transmembrane transporter activity (GO:0022857);;	--	Major Facilitator Superfamily	SPX domain-containing membrane protein At4g22990 OS=Arabidopsis thaliana OX=3702 GN=At4g22990 PE=2 SV=2	SPX domain-containing protein OS=Citrus sinensis OX=2711 GN=CISIN_1g005307mg PE=4 SV=1	P	Inorganic ion transport and metabolism	PREDICTED: SPX domain-containing membrane protein At4g22990-like isoform X4 [Citrus sinensis]
L.us.o.m.scaffold22.112	6125674	SNP	G	T	G/T	3,11	G/G	13,0	G/G	11,0	T/T	0,9	1	0.214286	0.785714	UPSTREAM	--	Cellular Component: integral component of membrane (GO:0016021);; Molecular Function: transmembrane transporter activity (GO:0022857);;	--	Major Facilitator Superfamily	SPX domain-containing membrane protein At4g22990 OS=Arabidopsis thaliana OX=3702 GN=At4g22990 PE=2 SV=2	SPX domain-containing protein OS=Citrus sinensis OX=2711 GN=CISIN_1g005307mg PE=4 SV=1	P	Inorganic ion transport and metabolism	PREDICTED: SPX domain-containing membrane protein At4g22990-like isoform X4 [Citrus sinensis]
L.us.o.m.scaffold22.112	6125857	InDel	C	CAT	C/CAT	2,8	C/C	12,0	C/C	9,0	CAT/CAT	0,19	1	0.2	0.8	UPSTREAM	EXON_ID:--	Cellular Component: integral component of membrane (GO:0016021);; Molecular Function: transmembrane transporter activity (GO:0022857);;	--	Major Facilitator Superfamily	SPX domain-containing membrane protein At4g22990 OS=Arabidopsis thaliana OX=3702 GN=At4g22990 PE=2 SV=2	SPX domain-containing protein OS=Citrus sinensis OX=2711 GN=CISIN_1g005307mg PE=4 SV=1	P	Inorganic ion transport and metabolism	PREDICTED: SPX domain-containing membrane protein At4g22990-like isoform X4 [Citrus sinensis]
L.us.o.m.scaffold22.112	6125992	SNP	T	A	T/A	3,10	T/T	13,0	T/T	16,0	A/A	0,11	1	0.230769	0.769231	UPSTREAM	--	Cellular Component: integral component of membrane (GO:0016021);; Molecular Function: transmembrane transporter activity (GO:0022857);;	--	Major Facilitator Superfamily	SPX domain-containing membrane protein At4g22990 OS=Arabidopsis thaliana OX=3702 GN=At4g22990 PE=2 SV=2	SPX domain-containing protein OS=Citrus sinensis OX=2711 GN=CISIN_1g005307mg PE=4 SV=1	P	Inorganic ion transport and metabolism	PREDICTED: SPX domain-containing membrane protein At4g22990-like isoform X4 [Citrus sinensis]
L.us.o.m.scaffold22.112	6126021	SNP	C	G	C/G	4,10	C/C	14,0	C/C	17,0	G/G	0,13	1	0.285714	0.714286	UPSTREAM	--	Cellular Component: integral component of membrane (GO:0016021);; Molecular Function: transmembrane transporter activity (GO:0022857);;	--	Major Facilitator Superfamily	SPX domain-containing membrane protein At4g22990 OS=Arabidopsis thaliana OX=3702 GN=At4g22990 PE=2 SV=2	SPX domain-containing protein OS=Citrus sinensis OX=2711 GN=CISIN_1g005307mg PE=4 SV=1	P	Inorganic ion transport and metabolism	PREDICTED: SPX domain-containing membrane protein At4g22990-like isoform X4 [Citrus sinensis]
L.us.o.m.scaffold22.112	6126032	SNP	G	T	G/T	4,10	G/G	14,0	G/G	20,0	T/T	0,14	1	0.285714	0.714286	UPSTREAM	--	Cellular Component: integral component of membrane (GO:0016021);; Molecular Function: transmembrane transporter activity (GO:0022857);;	--	Major Facilitator Superfamily	SPX domain-containing membrane protein At4g22990 OS=Arabidopsis thaliana OX=3702 GN=At4g22990 PE=2 SV=2	SPX domain-containing protein OS=Citrus sinensis OX=2711 GN=CISIN_1g005307mg PE=4 SV=1	P	Inorganic ion transport and metabolism	PREDICTED: SPX domain-containing membrane protein At4g22990-like isoform X4 [Citrus sinensis]
L.us.o.m.scaffold22.112	6126050	SNP	T	C	T/C	5,10	T/T	15,0	T/T	20,0	C/C	0,11	1	0.333333	0.666667	UPSTREAM	--	Cellular Component: integral component of membrane (GO:0016021);; Molecular Function: transmembrane transporter activity (GO:0022857);;	--	Major Facilitator Superfamily	SPX domain-containing membrane protein At4g22990 OS=Arabidopsis thaliana OX=3702 GN=At4g22990 PE=2 SV=2	SPX domain-containing protein OS=Citrus sinensis OX=2711 GN=CISIN_1g005307mg PE=4 SV=1	P	Inorganic ion transport and metabolism	PREDICTED: SPX domain-containing membrane protein At4g22990-like isoform X4 [Citrus sinensis]
L.us.o.m.scaffold22.112	6126101	SNP	G	A	G/A	4,13	G/A	16,2	G/G	14,0	A/A	0,12	0.888889	0.235294	0.653595	UPSTREAM	--	Cellular Component: integral component of membrane (GO:0016021);; Molecular Function: transmembrane transporter activity (GO:0022857);;	--	Major Facilitator Superfamily	SPX domain-containing membrane protein At4g22990 OS=Arabidopsis thaliana OX=3702 GN=At4g22990 PE=2 SV=2	SPX domain-containing protein OS=Citrus sinensis OX=2711 GN=CISIN_1g005307mg PE=4 SV=1	P	Inorganic ion transport and metabolism	PREDICTED: SPX domain-containing membrane protein At4g22990-like isoform X4 [Citrus sinensis]
L.us.o.m.scaffold22.112	6126136	SNP	T	C	T/C	4,10	T/C	20,2	T/T	8,0	C/C	0,11	0.909091	0.285714	0.623377	UPSTREAM	--	Cellular Component: integral component of membrane (GO:0016021);; Molecular Function: transmembrane transporter activity (GO:0022857);;	--	Major Facilitator Superfamily	SPX domain-containing membrane protein At4g22990 OS=Arabidopsis thaliana OX=3702 GN=At4g22990 PE=2 SV=2	SPX domain-containing protein OS=Citrus sinensis OX=2711 GN=CISIN_1g005307mg PE=4 SV=1	P	Inorganic ion transport and metabolism	PREDICTED: SPX domain-containing membrane protein At4g22990-like isoform X4 [Citrus sinensis]
L.us.o.m.scaffold22.112	6126149	SNP	G	A	G/A	4,11	G/G	21,0	G/G	8,0	A/A	0,9	1	0.266667	0.733333	UPSTREAM	--	Cellular Component: integral component of membrane (GO:0016021);; Molecular Function: transmembrane transporter activity (GO:0022857);;	--	Major Facilitator Superfamily	SPX domain-containing membrane protein At4g22990 OS=Arabidopsis thaliana OX=3702 GN=At4g22990 PE=2 SV=2	SPX domain-containing protein OS=Citrus sinensis OX=2711 GN=CISIN_1g005307mg PE=4 SV=1	P	Inorganic ion transport and metabolism	PREDICTED: SPX domain-containing membrane protein At4g22990-like isoform X4 [Citrus sinensis]
L.us.o.m.scaffold22.112	6126175	SNP	T	C	T/C	4,11	T/T	21,0	T/T	11,0	C/C	0,13	1	0.266667	0.733333	UPSTREAM	--	Cellular Component: integral component of membrane (GO:0016021);; Molecular Function: transmembrane transporter activity (GO:0022857);;	--	Major Facilitator Superfamily	SPX domain-containing membrane protein At4g22990 OS=Arabidopsis thaliana OX=3702 GN=At4g22990 PE=2 SV=2	SPX domain-containing protein OS=Citrus sinensis OX=2711 GN=CISIN_1g005307mg PE=4 SV=1	P	Inorganic ion transport and metabolism	PREDICTED: SPX domain-containing membrane protein At4g22990-like isoform X4 [Citrus sinensis]
L.us.o.m.scaffold22.112	6126184	InDel	G	GT	G/GT	4,12	G/G	20,0	G/G	11,0	GT/GT	0,12	1	0.25	0.75	UPSTREAM	EXON_ID:--	Cellular Component: integral component of membrane (GO:0016021);; Molecular Function: transmembrane transporter activity (GO:0022857);;	--	Major Facilitator Superfamily	SPX domain-containing membrane protein At4g22990 OS=Arabidopsis thaliana OX=3702 GN=At4g22990 PE=2 SV=2	SPX domain-containing protein OS=Citrus sinensis OX=2711 GN=CISIN_1g005307mg PE=4 SV=1	P	Inorganic ion transport and metabolism	PREDICTED: SPX domain-containing membrane protein At4g22990-like isoform X4 [Citrus sinensis]
L.us.o.m.scaffold22.112	6126314	SNP	T	C	T/C	7,11	T/T	18,0	T/T	14,0	C/C	0,14	1	0.388889	0.611111	UPSTREAM	--	Cellular Component: integral component of membrane (GO:0016021);; Molecular Function: transmembrane transporter activity (GO:0022857);;	--	Major Facilitator Superfamily	SPX domain-containing membrane protein At4g22990 OS=Arabidopsis thaliana OX=3702 GN=At4g22990 PE=2 SV=2	SPX domain-containing protein OS=Citrus sinensis OX=2711 GN=CISIN_1g005307mg PE=4 SV=1	P	Inorganic ion transport and metabolism	PREDICTED: SPX domain-containing membrane protein At4g22990-like isoform X4 [Citrus sinensis]
L.us.o.m.scaffold22.112	6126422	InDel	G	GT	G/GT	3,13	G/G	12,0	G/G	16,0	GT/GT	0,17	1	0.1875	0.8125	UPSTREAM	EXON_ID:--	Cellular Component: integral component of membrane (GO:0016021);; Molecular Function: transmembrane transporter activity (GO:0022857);;	--	Major Facilitator Superfamily	SPX domain-containing membrane protein At4g22990 OS=Arabidopsis thaliana OX=3702 GN=At4g22990 PE=2 SV=2	SPX domain-containing protein OS=Citrus sinensis OX=2711 GN=CISIN_1g005307mg PE=4 SV=1	P	Inorganic ion transport and metabolism	PREDICTED: SPX domain-containing membrane protein At4g22990-like isoform X4 [Citrus sinensis]
L.us.o.m.scaffold22.112	6126473	SNP	T	C	T/C	5,15	T/T	9,0	T/T	10,0	C/C	0,23	1	0.25	0.75	UPSTREAM	--	Cellular Component: integral component of membrane (GO:0016021);; Molecular Function: transmembrane transporter activity (GO:0022857);;	--	Major Facilitator Superfamily	SPX domain-containing membrane protein At4g22990 OS=Arabidopsis thaliana OX=3702 GN=At4g22990 PE=2 SV=2	SPX domain-containing protein OS=Citrus sinensis OX=2711 GN=CISIN_1g005307mg PE=4 SV=1	P	Inorganic ion transport and metabolism	PREDICTED: SPX domain-containing membrane protein At4g22990-like isoform X4 [Citrus sinensis]
L.us.o.m.scaffold22.112	6126781	SNP	G	A	G/A	7,16	G/A	15,3	G/G	8,0	A/A	0,9	0.833333	0.304348	0.528986	UPSTREAM	--	Cellular Component: integral component of membrane (GO:0016021);; Molecular Function: transmembrane transporter activity (GO:0022857);;	--	Major Facilitator Superfamily	SPX domain-containing membrane protein At4g22990 OS=Arabidopsis thaliana OX=3702 GN=At4g22990 PE=2 SV=2	SPX domain-containing protein OS=Citrus sinensis OX=2711 GN=CISIN_1g005307mg PE=4 SV=1	P	Inorganic ion transport and metabolism	PREDICTED: SPX domain-containing membrane protein At4g22990-like isoform X4 [Citrus sinensis]
L.us.o.m.scaffold22.112	6126792	InDel	T	TTG	T/TTG	6,13	T/TTG	16,3	T/T	8,0	TTG/TTG	0,9	0.842105	0.315789	0.526316	UPSTREAM	EXON_ID:--	Cellular Component: integral component of membrane (GO:0016021);; Molecular Function: transmembrane transporter activity (GO:0022857);;	--	Major Facilitator Superfamily	SPX domain-containing membrane protein At4g22990 OS=Arabidopsis thaliana OX=3702 GN=At4g22990 PE=2 SV=2	SPX domain-containing protein OS=Citrus sinensis OX=2711 GN=CISIN_1g005307mg PE=4 SV=1	P	Inorganic ion transport and metabolism	PREDICTED: SPX domain-containing membrane protein At4g22990-like isoform X4 [Citrus sinensis]
L.us.o.m.scaffold22.112	6126816	SNP	T	G	T/G	6,15	T/G	16,3	T/T	8,0	G/G	0,14	0.842105	0.285714	0.556391	UPSTREAM	--	Cellular Component: integral component of membrane (GO:0016021);; Molecular Function: transmembrane transporter activity (GO:0022857);;	--	Major Facilitator Superfamily	SPX domain-containing membrane protein At4g22990 OS=Arabidopsis thaliana OX=3702 GN=At4g22990 PE=2 SV=2	SPX domain-containing protein OS=Citrus sinensis OX=2711 GN=CISIN_1g005307mg PE=4 SV=1	P	Inorganic ion transport and metabolism	PREDICTED: SPX domain-containing membrane protein At4g22990-like isoform X4 [Citrus sinensis]
L.us.o.m.scaffold22.112	6127101	InDel	T	TTTATTATTATTATTATTATTA	T/TTTATTATTATTATTATTATTA	1,4	T/TTTATTATTATTATTATTATTA	13,2	T/T	5,0	TTTATTATTATTATTATTATTA/TTTATTATTATTATTATTATTA	0,4	0.866667	0.2	0.666667	UPSTREAM	EXON_ID:--	Cellular Component: integral component of membrane (GO:0016021);; Molecular Function: transmembrane transporter activity (GO:0022857);;	--	Major Facilitator Superfamily	SPX domain-containing membrane protein At4g22990 OS=Arabidopsis thaliana OX=3702 GN=At4g22990 PE=2 SV=2	SPX domain-containing protein OS=Citrus sinensis OX=2711 GN=CISIN_1g005307mg PE=4 SV=1	P	Inorganic ion transport and metabolism	PREDICTED: SPX domain-containing membrane protein At4g22990-like isoform X4 [Citrus sinensis]
L.us.o.m.scaffold22.112	6127116	SNP	G	A	G/A	1,5	G/A	14,2	G/G	5,0	A/A	0,8	0.875	0.166667	0.708333	UPSTREAM	--	Cellular Component: integral component of membrane (GO:0016021);; Molecular Function: transmembrane transporter activity (GO:0022857);;	--	Major Facilitator Superfamily	SPX domain-containing membrane protein At4g22990 OS=Arabidopsis thaliana OX=3702 GN=At4g22990 PE=2 SV=2	SPX domain-containing protein OS=Citrus sinensis OX=2711 GN=CISIN_1g005307mg PE=4 SV=1	P	Inorganic ion transport and metabolism	PREDICTED: SPX domain-containing membrane protein At4g22990-like isoform X4 [Citrus sinensis]
L.us.o.m.scaffold22.112	6127161	SNP	T	A	T/A	1,9	T/T	17,0	T/T	12,0	A/A	0,12	1	0.1	0.9	UPSTREAM	--	Cellular Component: integral component of membrane (GO:0016021);; Molecular Function: transmembrane transporter activity (GO:0022857);;	--	Major Facilitator Superfamily	SPX domain-containing membrane protein At4g22990 OS=Arabidopsis thaliana OX=3702 GN=At4g22990 PE=2 SV=2	SPX domain-containing protein OS=Citrus sinensis OX=2711 GN=CISIN_1g005307mg PE=4 SV=1	P	Inorganic ion transport and metabolism	PREDICTED: SPX domain-containing membrane protein At4g22990-like isoform X4 [Citrus sinensis]
L.us.o.m.scaffold22.112	6127460	SNP	C	A	C/A	4,10	C/C	14,0	C/C	3,0	A/A	0,12	1	0.285714	0.714286	UPSTREAM	--	Cellular Component: integral component of membrane (GO:0016021);; Molecular Function: transmembrane transporter activity (GO:0022857);;	--	Major Facilitator Superfamily	SPX domain-containing membrane protein At4g22990 OS=Arabidopsis thaliana OX=3702 GN=At4g22990 PE=2 SV=2	SPX domain-containing protein OS=Citrus sinensis OX=2711 GN=CISIN_1g005307mg PE=4 SV=1	P	Inorganic ion transport and metabolism	PREDICTED: SPX domain-containing membrane protein At4g22990-like isoform X4 [Citrus sinensis]
L.us.o.m.scaffold22.112	6127534	SNP	T	C	T/C	5,11	T/T	11,0	T/T	13,0	C/C	0,17	1	0.3125	0.6875	UPSTREAM	--	Cellular Component: integral component of membrane (GO:0016021);; Molecular Function: transmembrane transporter activity (GO:0022857);;	--	Major Facilitator Superfamily	SPX domain-containing membrane protein At4g22990 OS=Arabidopsis thaliana OX=3702 GN=At4g22990 PE=2 SV=2	SPX domain-containing protein OS=Citrus sinensis OX=2711 GN=CISIN_1g005307mg PE=4 SV=1	P	Inorganic ion transport and metabolism	PREDICTED: SPX domain-containing membrane protein At4g22990-like isoform X4 [Citrus sinensis]
L.us.o.m.scaffold22.112	6127540	InDel	TTAATG	T	TTAATG/T	6,11	TTAATG/TTAATG	12,0	TTAATG/TTAATG	13,0	T/T	0,16	1	0.352941	0.647059	UPSTREAM	EXON_ID:--	Cellular Component: integral component of membrane (GO:0016021);; Molecular Function: transmembrane transporter activity (GO:0022857);;	--	Major Facilitator Superfamily	SPX domain-containing membrane protein At4g22990 OS=Arabidopsis thaliana OX=3702 GN=At4g22990 PE=2 SV=2	SPX domain-containing protein OS=Citrus sinensis OX=2711 GN=CISIN_1g005307mg PE=4 SV=1	P	Inorganic ion transport and metabolism	PREDICTED: SPX domain-containing membrane protein At4g22990-like isoform X4 [Citrus sinensis]
L.us.o.m.scaffold22.112	6127581	SNP	A	G	A/G	4,10	A/A	10,0	A/A	18,0	G/G	0,14	1	0.285714	0.714286	UPSTREAM	--	Cellular Component: integral component of membrane (GO:0016021);; Molecular Function: transmembrane transporter activity (GO:0022857);;	--	Major Facilitator Superfamily	SPX domain-containing membrane protein At4g22990 OS=Arabidopsis thaliana OX=3702 GN=At4g22990 PE=2 SV=2	SPX domain-containing protein OS=Citrus sinensis OX=2711 GN=CISIN_1g005307mg PE=4 SV=1	P	Inorganic ion transport and metabolism	PREDICTED: SPX domain-containing membrane protein At4g22990-like isoform X4 [Citrus sinensis]
L.us.o.m.scaffold22.112	6127589	SNP	T	C	T/C	4,9	T/T	12,0	T/T	21,0	C/C	0,14	1	0.307692	0.692308	UPSTREAM	--	Cellular Component: integral component of membrane (GO:0016021);; Molecular Function: transmembrane transporter activity (GO:0022857);;	--	Major Facilitator Superfamily	SPX domain-containing membrane protein At4g22990 OS=Arabidopsis thaliana OX=3702 GN=At4g22990 PE=2 SV=2	SPX domain-containing protein OS=Citrus sinensis OX=2711 GN=CISIN_1g005307mg PE=4 SV=1	P	Inorganic ion transport and metabolism	PREDICTED: SPX domain-containing membrane protein At4g22990-like isoform X4 [Citrus sinensis]
L.us.o.m.scaffold22.112	6127595	SNP	T	C	T/C	5,9	T/T	12,0	T/T	21,0	C/C	0,14	1	0.357143	0.642857	UPSTREAM	--	Cellular Component: integral component of membrane (GO:0016021);; Molecular Function: transmembrane transporter activity (GO:0022857);;	--	Major Facilitator Superfamily	SPX domain-containing membrane protein At4g22990 OS=Arabidopsis thaliana OX=3702 GN=At4g22990 PE=2 SV=2	SPX domain-containing protein OS=Citrus sinensis OX=2711 GN=CISIN_1g005307mg PE=4 SV=1	P	Inorganic ion transport and metabolism	PREDICTED: SPX domain-containing membrane protein At4g22990-like isoform X4 [Citrus sinensis]
L.us.o.m.scaffold22.112	6127606	SNP	C	T	C/T	4,8	C/C	11,0	C/C	17,0	T/T	0,13	1	0.333333	0.666667	UPSTREAM	--	Cellular Component: integral component of membrane (GO:0016021);; Molecular Function: transmembrane transporter activity (GO:0022857);;	--	Major Facilitator Superfamily	SPX domain-containing membrane protein At4g22990 OS=Arabidopsis thaliana OX=3702 GN=At4g22990 PE=2 SV=2	SPX domain-containing protein OS=Citrus sinensis OX=2711 GN=CISIN_1g005307mg PE=4 SV=1	P	Inorganic ion transport and metabolism	PREDICTED: SPX domain-containing membrane protein At4g22990-like isoform X4 [Citrus sinensis]
L.us.o.m.scaffold22.112	6127681	SNP	T	C	T/C	3,6	T/C	12,2	T/T	18,0	C/C	0,17	0.857143	0.333333	0.52381	UPSTREAM	--	Cellular Component: integral component of membrane (GO:0016021);; Molecular Function: transmembrane transporter activity (GO:0022857);;	--	Major Facilitator Superfamily	SPX domain-containing membrane protein At4g22990 OS=Arabidopsis thaliana OX=3702 GN=At4g22990 PE=2 SV=2	SPX domain-containing protein OS=Citrus sinensis OX=2711 GN=CISIN_1g005307mg PE=4 SV=1	P	Inorganic ion transport and metabolism	PREDICTED: SPX domain-containing membrane protein At4g22990-like isoform X4 [Citrus sinensis]
L.us.o.m.scaffold22.112	6127743	SNP	G	T	G/T	3,15	G/T	11,2	G/G	17,0	T/T	0,15	0.846154	0.166667	0.679487	UPSTREAM	--	Cellular Component: integral component of membrane (GO:0016021);; Molecular Function: transmembrane transporter activity (GO:0022857);;	--	Major Facilitator Superfamily	SPX domain-containing membrane protein At4g22990 OS=Arabidopsis thaliana OX=3702 GN=At4g22990 PE=2 SV=2	SPX domain-containing protein OS=Citrus sinensis OX=2711 GN=CISIN_1g005307mg PE=4 SV=1	P	Inorganic ion transport and metabolism	PREDICTED: SPX domain-containing membrane protein At4g22990-like isoform X4 [Citrus sinensis]
L.us.o.m.scaffold22.112	6127762	SNP	T	C	T/C	3,17	T/C	11,2	T/T	18,0	C/C	0,14	0.846154	0.15	0.696154	UPSTREAM	--	Cellular Component: integral component of membrane (GO:0016021);; Molecular Function: transmembrane transporter activity (GO:0022857);;	--	Major Facilitator Superfamily	SPX domain-containing membrane protein At4g22990 OS=Arabidopsis thaliana OX=3702 GN=At4g22990 PE=2 SV=2	SPX domain-containing protein OS=Citrus sinensis OX=2711 GN=CISIN_1g005307mg PE=4 SV=1	P	Inorganic ion transport and metabolism	PREDICTED: SPX domain-containing membrane protein At4g22990-like isoform X4 [Citrus sinensis]
L.us.o.m.scaffold22.112	6127922	SNP	A	T	A/T	7,15	A/T	10,2	A/A	15,0	T/T	0,14	0.833333	0.318182	0.515152	UPSTREAM	--	Cellular Component: integral component of membrane (GO:0016021);; Molecular Function: transmembrane transporter activity (GO:0022857);;	--	Major Facilitator Superfamily	SPX domain-containing membrane protein At4g22990 OS=Arabidopsis thaliana OX=3702 GN=At4g22990 PE=2 SV=2	SPX domain-containing protein OS=Citrus sinensis OX=2711 GN=CISIN_1g005307mg PE=4 SV=1	P	Inorganic ion transport and metabolism	PREDICTED: SPX domain-containing membrane protein At4g22990-like isoform X4 [Citrus sinensis]
L.us.o.m.scaffold22.112	6127943	SNP	C	A	C/A	8,16	C/A	9,1	C/C	18,0	A/A	0,20	0.9	0.333333	0.566667	UPSTREAM	--	Cellular Component: integral component of membrane (GO:0016021);; Molecular Function: transmembrane transporter activity (GO:0022857);;	--	Major Facilitator Superfamily	SPX domain-containing membrane protein At4g22990 OS=Arabidopsis thaliana OX=3702 GN=At4g22990 PE=2 SV=2	SPX domain-containing protein OS=Citrus sinensis OX=2711 GN=CISIN_1g005307mg PE=4 SV=1	P	Inorganic ion transport and metabolism	PREDICTED: SPX domain-containing membrane protein At4g22990-like isoform X4 [Citrus sinensis]
L.us.o.m.scaffold22.112	6128082	SNP	A	G	A/G	6,10	A/A	9,0	A/A	16,0	G/G	0,11	1	0.375	0.625	UPSTREAM	--	Cellular Component: integral component of membrane (GO:0016021);; Molecular Function: transmembrane transporter activity (GO:0022857);;	--	Major Facilitator Superfamily	SPX domain-containing membrane protein At4g22990 OS=Arabidopsis thaliana OX=3702 GN=At4g22990 PE=2 SV=2	SPX domain-containing protein OS=Citrus sinensis OX=2711 GN=CISIN_1g005307mg PE=4 SV=1	P	Inorganic ion transport and metabolism	PREDICTED: SPX domain-containing membrane protein At4g22990-like isoform X4 [Citrus sinensis]
L.us.o.m.scaffold22.112	6128187	SNP	G	T	G/T	3,12	G/G	14,0	G/G	21,0	T/T	0,11	1	0.2	0.8	UPSTREAM	--	Cellular Component: integral component of membrane (GO:0016021);; Molecular Function: transmembrane transporter activity (GO:0022857);;	--	Major Facilitator Superfamily	SPX domain-containing membrane protein At4g22990 OS=Arabidopsis thaliana OX=3702 GN=At4g22990 PE=2 SV=2	SPX domain-containing protein OS=Citrus sinensis OX=2711 GN=CISIN_1g005307mg PE=4 SV=1	P	Inorganic ion transport and metabolism	PREDICTED: SPX domain-containing membrane protein At4g22990-like isoform X4 [Citrus sinensis]
L.us.o.m.scaffold22.112	6128297	SNP	T	A	T/A	5,15	T/T	13,0	T/T	22,0	A/A	0,9	1	0.25	0.75	UPSTREAM	--	Cellular Component: integral component of membrane (GO:0016021);; Molecular Function: transmembrane transporter activity (GO:0022857);;	--	Major Facilitator Superfamily	SPX domain-containing membrane protein At4g22990 OS=Arabidopsis thaliana OX=3702 GN=At4g22990 PE=2 SV=2	SPX domain-containing protein OS=Citrus sinensis OX=2711 GN=CISIN_1g005307mg PE=4 SV=1	P	Inorganic ion transport and metabolism	PREDICTED: SPX domain-containing membrane protein At4g22990-like isoform X4 [Citrus sinensis]
L.us.o.m.scaffold22.112	6128486	SNP	G	A	G/A	3,20	G/G	11,0	G/G	21,0	A/A	0,6	1	0.130435	0.869565	UPSTREAM	--	Cellular Component: integral component of membrane (GO:0016021);; Molecular Function: transmembrane transporter activity (GO:0022857);;	--	Major Facilitator Superfamily	SPX domain-containing membrane protein At4g22990 OS=Arabidopsis thaliana OX=3702 GN=At4g22990 PE=2 SV=2	SPX domain-containing protein OS=Citrus sinensis OX=2711 GN=CISIN_1g005307mg PE=4 SV=1	P	Inorganic ion transport and metabolism	PREDICTED: SPX domain-containing membrane protein At4g22990-like isoform X4 [Citrus sinensis]
L.us.o.m.scaffold22.112	6128620	SNP	C	T	C/T	2,18	C/C	16,0	C/C	11,0	T/T	0,9	1	0.1	0.9	UPSTREAM	--	Cellular Component: integral component of membrane (GO:0016021);; Molecular Function: transmembrane transporter activity (GO:0022857);;	--	Major Facilitator Superfamily	SPX domain-containing membrane protein At4g22990 OS=Arabidopsis thaliana OX=3702 GN=At4g22990 PE=2 SV=2	SPX domain-containing protein OS=Citrus sinensis OX=2711 GN=CISIN_1g005307mg PE=4 SV=1	P	Inorganic ion transport and metabolism	PREDICTED: SPX domain-containing membrane protein At4g22990-like isoform X4 [Citrus sinensis]
L.us.o.m.scaffold22.112	6128645	SNP	A	G	A/G	0,17	A/A	16,0	A/A	13,0	G/G	0,10	1	0	1	UPSTREAM	--	Cellular Component: integral component of membrane (GO:0016021);; Molecular Function: transmembrane transporter activity (GO:0022857);;	--	Major Facilitator Superfamily	SPX domain-containing membrane protein At4g22990 OS=Arabidopsis thaliana OX=3702 GN=At4g22990 PE=2 SV=2	SPX domain-containing protein OS=Citrus sinensis OX=2711 GN=CISIN_1g005307mg PE=4 SV=1	P	Inorganic ion transport and metabolism	PREDICTED: SPX domain-containing membrane protein At4g22990-like isoform X4 [Citrus sinensis]
L.us.o.m.scaffold22.112	6128720	SNP	T	G	T/G	2,15	T/T	13,0	T/T	18,0	G/G	0,8	1	0.117647	0.882353	UPSTREAM	--	Cellular Component: integral component of membrane (GO:0016021);; Molecular Function: transmembrane transporter activity (GO:0022857);;	--	Major Facilitator Superfamily	SPX domain-containing membrane protein At4g22990 OS=Arabidopsis thaliana OX=3702 GN=At4g22990 PE=2 SV=2	SPX domain-containing protein OS=Citrus sinensis OX=2711 GN=CISIN_1g005307mg PE=4 SV=1	P	Inorganic ion transport and metabolism	PREDICTED: SPX domain-containing membrane protein At4g22990-like isoform X4 [Citrus sinensis]
L.us.o.m.scaffold22.112	6128833	SNP	C	T	C/T	5,11	C/C	13,0	C/C	21,0	T/T	0,10	1	0.3125	0.6875	UPSTREAM	--	Cellular Component: integral component of membrane (GO:0016021);; Molecular Function: transmembrane transporter activity (GO:0022857);;	--	Major Facilitator Superfamily	SPX domain-containing membrane protein At4g22990 OS=Arabidopsis thaliana OX=3702 GN=At4g22990 PE=2 SV=2	SPX domain-containing protein OS=Citrus sinensis OX=2711 GN=CISIN_1g005307mg PE=4 SV=1	P	Inorganic ion transport and metabolism	PREDICTED: SPX domain-containing membrane protein At4g22990-like isoform X4 [Citrus sinensis]
L.us.o.m.scaffold22.112	6128878	SNP	G	A	G/A	4,8	G/G	14,0	G/G	22,0	A/A	0,13	1	0.333333	0.666667	UPSTREAM	--	Cellular Component: integral component of membrane (GO:0016021);; Molecular Function: transmembrane transporter activity (GO:0022857);;	--	Major Facilitator Superfamily	SPX domain-containing membrane protein At4g22990 OS=Arabidopsis thaliana OX=3702 GN=At4g22990 PE=2 SV=2	SPX domain-containing protein OS=Citrus sinensis OX=2711 GN=CISIN_1g005307mg PE=4 SV=1	P	Inorganic ion transport and metabolism	PREDICTED: SPX domain-containing membrane protein At4g22990-like isoform X4 [Citrus sinensis]
L.us.o.m.scaffold22.112	6128885	SNP	C	A	C/A	4,9	C/C	15,0	C/C	23,0	A/A	0,13	1	0.307692	0.692308	UPSTREAM	--	Cellular Component: integral component of membrane (GO:0016021);; Molecular Function: transmembrane transporter activity (GO:0022857);;	--	Major Facilitator Superfamily	SPX domain-containing membrane protein At4g22990 OS=Arabidopsis thaliana OX=3702 GN=At4g22990 PE=2 SV=2	SPX domain-containing protein OS=Citrus sinensis OX=2711 GN=CISIN_1g005307mg PE=4 SV=1	P	Inorganic ion transport and metabolism	PREDICTED: SPX domain-containing membrane protein At4g22990-like isoform X4 [Citrus sinensis]
L.us.o.m.scaffold22.112	6128975	SNP	G	A	G/A	1,12	G/G	16,0	G/G	22,0	A/A	0,9	1	0.0769231	0.923077	UPSTREAM	--	Cellular Component: integral component of membrane (GO:0016021);; Molecular Function: transmembrane transporter activity (GO:0022857);;	--	Major Facilitator Superfamily	SPX domain-containing membrane protein At4g22990 OS=Arabidopsis thaliana OX=3702 GN=At4g22990 PE=2 SV=2	SPX domain-containing protein OS=Citrus sinensis OX=2711 GN=CISIN_1g005307mg PE=4 SV=1	P	Inorganic ion transport and metabolism	PREDICTED: SPX domain-containing membrane protein At4g22990-like isoform X4 [Citrus sinensis]
L.us.o.m.scaffold22.112	6129000	SNP	T	G	T/G	3,10	T/T	15,0	T/T	18,0	G/G	0,10	1	0.230769	0.769231	UPSTREAM	--	Cellular Component: integral component of membrane (GO:0016021);; Molecular Function: transmembrane transporter activity (GO:0022857);;	--	Major Facilitator Superfamily	SPX domain-containing membrane protein At4g22990 OS=Arabidopsis thaliana OX=3702 GN=At4g22990 PE=2 SV=2	SPX domain-containing protein OS=Citrus sinensis OX=2711 GN=CISIN_1g005307mg PE=4 SV=1	P	Inorganic ion transport and metabolism	PREDICTED: SPX domain-containing membrane protein At4g22990-like isoform X4 [Citrus sinensis]
L.us.o.m.scaffold22.112	6129202	SNP	C	T	C/T	5,20	C/T	13,2	C/C	21,0	T/T	0,12	0.866667	0.2	0.666667	UPSTREAM	--	Cellular Component: integral component of membrane (GO:0016021);; Molecular Function: transmembrane transporter activity (GO:0022857);;	--	Major Facilitator Superfamily	SPX domain-containing membrane protein At4g22990 OS=Arabidopsis thaliana OX=3702 GN=At4g22990 PE=2 SV=2	SPX domain-containing protein OS=Citrus sinensis OX=2711 GN=CISIN_1g005307mg PE=4 SV=1	P	Inorganic ion transport and metabolism	PREDICTED: SPX domain-containing membrane protein At4g22990-like isoform X4 [Citrus sinensis]
L.us.o.m.scaffold22.112	6129271	SNP	C	A	C/A	4,16	C/C	15,0	C/C	24,0	A/A	0,20	1	0.2	0.8	UPSTREAM	--	Cellular Component: integral component of membrane (GO:0016021);; Molecular Function: transmembrane transporter activity (GO:0022857);;	--	Major Facilitator Superfamily	SPX domain-containing membrane protein At4g22990 OS=Arabidopsis thaliana OX=3702 GN=At4g22990 PE=2 SV=2	SPX domain-containing protein OS=Citrus sinensis OX=2711 GN=CISIN_1g005307mg PE=4 SV=1	P	Inorganic ion transport and metabolism	PREDICTED: SPX domain-containing membrane protein At4g22990-like isoform X4 [Citrus sinensis]
L.us.o.m.scaffold22.112	6129277	SNP	G	A	G/A	6,17	G/G	14,0	G/G	23,0	A/A	0,20	1	0.26087	0.73913	UPSTREAM	--	Cellular Component: integral component of membrane (GO:0016021);; Molecular Function: transmembrane transporter activity (GO:0022857);;	--	Major Facilitator Superfamily	SPX domain-containing membrane protein At4g22990 OS=Arabidopsis thaliana OX=3702 GN=At4g22990 PE=2 SV=2	SPX domain-containing protein OS=Citrus sinensis OX=2711 GN=CISIN_1g005307mg PE=4 SV=1	P	Inorganic ion transport and metabolism	PREDICTED: SPX domain-containing membrane protein At4g22990-like isoform X4 [Citrus sinensis]
L.us.o.m.scaffold22.112	6129326	SNP	A	C	A/C	5,19	A/A	16,0	A/A	25,0	C/C	0,17	1	0.208333	0.791667	UPSTREAM	--	Cellular Component: integral component of membrane (GO:0016021);; Molecular Function: transmembrane transporter activity (GO:0022857);;	--	Major Facilitator Superfamily	SPX domain-containing membrane protein At4g22990 OS=Arabidopsis thaliana OX=3702 GN=At4g22990 PE=2 SV=2	SPX domain-containing protein OS=Citrus sinensis OX=2711 GN=CISIN_1g005307mg PE=4 SV=1	P	Inorganic ion transport and metabolism	PREDICTED: SPX domain-containing membrane protein At4g22990-like isoform X4 [Citrus sinensis]
L.us.o.m.scaffold22.112	6129341	SNP	C	T	C/T	3,17	C/C	16,0	C/C	24,0	T/T	0,18	1	0.15	0.85	UPSTREAM	--	Cellular Component: integral component of membrane (GO:0016021);; Molecular Function: transmembrane transporter activity (GO:0022857);;	--	Major Facilitator Superfamily	SPX domain-containing membrane protein At4g22990 OS=Arabidopsis thaliana OX=3702 GN=At4g22990 PE=2 SV=2	SPX domain-containing protein OS=Citrus sinensis OX=2711 GN=CISIN_1g005307mg PE=4 SV=1	P	Inorganic ion transport and metabolism	PREDICTED: SPX domain-containing membrane protein At4g22990-like isoform X4 [Citrus sinensis]
L.us.o.m.scaffold22.112	6129348	SNP	A	T	A/T	3,18	A/A	16,0	A/A	23,0	T/T	0,18	1	0.142857	0.857143	UPSTREAM	--	Cellular Component: integral component of membrane (GO:0016021);; Molecular Function: transmembrane transporter activity (GO:0022857);;	--	Major Facilitator Superfamily	SPX domain-containing membrane protein At4g22990 OS=Arabidopsis thaliana OX=3702 GN=At4g22990 PE=2 SV=2	SPX domain-containing protein OS=Citrus sinensis OX=2711 GN=CISIN_1g005307mg PE=4 SV=1	P	Inorganic ion transport and metabolism	PREDICTED: SPX domain-containing membrane protein At4g22990-like isoform X4 [Citrus sinensis]
L.us.o.m.scaffold22.112	6129422	SNP	C	T	C/T	5,18	C/C	19,0	C/C	16,0	T/T	0,11	1	0.217391	0.782609	UPSTREAM	--	Cellular Component: integral component of membrane (GO:0016021);; Molecular Function: transmembrane transporter activity (GO:0022857);;	--	Major Facilitator Superfamily	SPX domain-containing membrane protein At4g22990 OS=Arabidopsis thaliana OX=3702 GN=At4g22990 PE=2 SV=2	SPX domain-containing protein OS=Citrus sinensis OX=2711 GN=CISIN_1g005307mg PE=4 SV=1	P	Inorganic ion transport and metabolism	PREDICTED: SPX domain-containing membrane protein At4g22990-like isoform X4 [Citrus sinensis]
L.us.o.m.scaffold22.112	6129541	SNP	C	A	C/A	6,16	C/A	13,2	C/C	13,0	A/A	0,20	0.866667	0.272727	0.593939	UPSTREAM	--	Cellular Component: integral component of membrane (GO:0016021);; Molecular Function: transmembrane transporter activity (GO:0022857);;	--	Major Facilitator Superfamily	SPX domain-containing membrane protein At4g22990 OS=Arabidopsis thaliana OX=3702 GN=At4g22990 PE=2 SV=2	SPX domain-containing protein OS=Citrus sinensis OX=2711 GN=CISIN_1g005307mg PE=4 SV=1	P	Inorganic ion transport and metabolism	PREDICTED: SPX domain-containing membrane protein At4g22990-like isoform X4 [Citrus sinensis]
L.us.o.m.scaffold22.112	6129592	SNP	C	G	C/G	4,21	C/G	13,2	C/C	17,0	G/G	0,22	0.866667	0.16	0.706667	UPSTREAM	--	Cellular Component: integral component of membrane (GO:0016021);; Molecular Function: transmembrane transporter activity (GO:0022857);;	--	Major Facilitator Superfamily	SPX domain-containing membrane protein At4g22990 OS=Arabidopsis thaliana OX=3702 GN=At4g22990 PE=2 SV=2	SPX domain-containing protein OS=Citrus sinensis OX=2711 GN=CISIN_1g005307mg PE=4 SV=1	P	Inorganic ion transport and metabolism	PREDICTED: SPX domain-containing membrane protein At4g22990-like isoform X4 [Citrus sinensis]
L.us.o.m.scaffold22.112	6129612	SNP	T	C	T/C	6,19	T/C	12,2	T/T	17,0	C/C	0,23	0.857143	0.24	0.617143	UPSTREAM	--	Cellular Component: integral component of membrane (GO:0016021);; Molecular Function: transmembrane transporter activity (GO:0022857);;	--	Major Facilitator Superfamily	SPX domain-containing membrane protein At4g22990 OS=Arabidopsis thaliana OX=3702 GN=At4g22990 PE=2 SV=2	SPX domain-containing protein OS=Citrus sinensis OX=2711 GN=CISIN_1g005307mg PE=4 SV=1	P	Inorganic ion transport and metabolism	PREDICTED: SPX domain-containing membrane protein At4g22990-like isoform X4 [Citrus sinensis]
L.us.o.m.scaffold22.112	6129723	SNP	T	C	T/C	4,13	T/C	13,2	T/T	23,0	C/C	0,14	0.866667	0.235294	0.631373	UPSTREAM	--	Cellular Component: integral component of membrane (GO:0016021);; Molecular Function: transmembrane transporter activity (GO:0022857);;	--	Major Facilitator Superfamily	SPX domain-containing membrane protein At4g22990 OS=Arabidopsis thaliana OX=3702 GN=At4g22990 PE=2 SV=2	SPX domain-containing protein OS=Citrus sinensis OX=2711 GN=CISIN_1g005307mg PE=4 SV=1	P	Inorganic ion transport and metabolism	PREDICTED: SPX domain-containing membrane protein At4g22990-like isoform X4 [Citrus sinensis]
L.us.o.m.scaffold22.112	6129852	SNP	T	C	T/C	2,7	T/T	13,0	T/T	15,0	C/C	0,14	1	0.222222	0.777778	UPSTREAM	--	Cellular Component: integral component of membrane (GO:0016021);; Molecular Function: transmembrane transporter activity (GO:0022857);;	--	Major Facilitator Superfamily	SPX domain-containing membrane protein At4g22990 OS=Arabidopsis thaliana OX=3702 GN=At4g22990 PE=2 SV=2	SPX domain-containing protein OS=Citrus sinensis OX=2711 GN=CISIN_1g005307mg PE=4 SV=1	P	Inorganic ion transport and metabolism	PREDICTED: SPX domain-containing membrane protein At4g22990-like isoform X4 [Citrus sinensis]
L.us.o.m.scaffold22.113	6139928	SNP	A	G	A/G	5,17	A/A	16,0	A/A	21,0	G/G	0,13	1	0.227273	0.772727	NON_SYNONYMOUS_CODING	V343A	Cellular Component: integral component of membrane (GO:0016021);; Biological Process: transmembrane transport (GO:0055085);;	K15277|9.1e-169|pop:7496932|K15277 solute carrier family 35 (adenosine 3'-phospho 5'-phosphosulfate transporter), member B3 | (RefSeq) UDP-galactose/UDP-glucose transporter 4	UAA transporter family	UDP-galactose/UDP-glucose transporter 4 OS=Arabidopsis thaliana OX=3702 GN=UTR4 PE=2 SV=1	Uncharacterized protein OS=Populus alba OX=43335 GN=D5086_0000046630 PE=3 SV=1	G	Carbohydrate transport and metabolism	hypothetical protein POPTR_0014s07350g [Populus trichocarpa]
L.us.o.m.scaffold22.113	6141731	SNP	A	C	A/C	9,16	A/A	16,0	A/A	17,0	C/C	0,15	1	0.36	0.64	NON_SYNONYMOUS_CODING	V73G	Cellular Component: integral component of membrane (GO:0016021);; Biological Process: transmembrane transport (GO:0055085);;	K15277|9.1e-169|pop:7496932|K15277 solute carrier family 35 (adenosine 3'-phospho 5'-phosphosulfate transporter), member B3 | (RefSeq) UDP-galactose/UDP-glucose transporter 4	UAA transporter family	UDP-galactose/UDP-glucose transporter 4 OS=Arabidopsis thaliana OX=3702 GN=UTR4 PE=2 SV=1	Uncharacterized protein OS=Populus alba OX=43335 GN=D5086_0000046630 PE=3 SV=1	G	Carbohydrate transport and metabolism	hypothetical protein POPTR_0014s07350g [Populus trichocarpa]
L.us.o.m.scaffold22.113	6142412	SNP	C	A	C/A	8,13	C/C	10,0	C/C	17,0	A/A	0,15	1	0.380952	0.619048	START_GAINED	--	Cellular Component: integral component of membrane (GO:0016021);; Biological Process: transmembrane transport (GO:0055085);;	K15277|9.1e-169|pop:7496932|K15277 solute carrier family 35 (adenosine 3'-phospho 5'-phosphosulfate transporter), member B3 | (RefSeq) UDP-galactose/UDP-glucose transporter 4	UAA transporter family	UDP-galactose/UDP-glucose transporter 4 OS=Arabidopsis thaliana OX=3702 GN=UTR4 PE=2 SV=1	Uncharacterized protein OS=Populus alba OX=43335 GN=D5086_0000046630 PE=3 SV=1	G	Carbohydrate transport and metabolism	hypothetical protein POPTR_0014s07350g [Populus trichocarpa]
L.us.o.m.scaffold295.4	10663981	SNP	A	G	A/G	9,13	A/A	23,0	A/A	19,0	G/G	0,6	1	0.409091	0.590909	UPSTREAM	--	--
L.us.o.m.scaffold295.4	10664150	SNP	C	T	C/T	6,12	C/C	18,0	C/C	30,0	T/T	0,8	1	0.333333	0.666667	UPSTREAM	--	--
L.us.o.m.scaffold295.4	10664252	SNP	A	C	A/C	6,14	A/A	20,0	A/A	25,0	C/C	0,7	1	0.3	0.7	UPSTREAM	--	--
L.us.o.m.scaffold295.4	10664865	SNP	G	T	G/T	6,7	G/G	16,0	G/G	28,0	T/T	0,12	1	0.461538	0.538462	UPSTREAM	--	--
L.us.o.m.scaffold295.4	10665322	SNP	A	G	A/G	4,10	A/G	9,2	A/A	30,0	G/G	0,8	0.818182	0.285714	0.532468	UPSTREAM	--	--
L.us.o.m.scaffold295.4	10665912	SNP	A	C	A/C	9,13	A/A	11,0	A/A	8,0	C/C	0,16	1	0.409091	0.590909	UPSTREAM	--	--
L.us.o.m.scaffold295.4	10666829	SNP	A	T	A/T	4,8	A/A	16,0	A/A	16,0	T/T	0,12	1	0.333333	0.666667	UPSTREAM	--	--
L.us.o.m.scaffold295.3	10673134	SNP	A	G	A/G	7,10	A/A	8,0	A/A	18,0	G/G	0,11	1	0.411765	0.588235	UPSTREAM	--	Biological Process: phosphorelay signal transduction system (GO:0000160);;	K19691|1.9e-13|smo:SELMODRAFT_450518|K19691 osomolarity two-component system, sensor histidine kinase NIK1 [EC:2.7.13.3] | (RefSeq) SHPR5; sensory histidine protein kinase	Response regulator receiver domain	Two-component response regulator 24 OS=Arabidopsis thaliana OX=3702 GN=ARR24 PE=2 SV=1	Response regulatory domain-containing protein OS=Arachis hypogaea OX=3818 GN=Ahy_A06g027836 PE=4 SV=1	T	Signal transduction mechanisms	hypothetical protein CICLE_v10024122mg [Citrus clementina]
L.us.o.m.scaffold295.3	10673962	SNP	A	G	A/G	6,5	A/G	9,2	A/A	30,0	G/G	0,4	0.818182	0.545455	0.272727	UPSTREAM	--	Biological Process: phosphorelay signal transduction system (GO:0000160);;	K19691|1.9e-13|smo:SELMODRAFT_450518|K19691 osomolarity two-component system, sensor histidine kinase NIK1 [EC:2.7.13.3] | (RefSeq) SHPR5; sensory histidine protein kinase	Response regulator receiver domain	Two-component response regulator 24 OS=Arabidopsis thaliana OX=3702 GN=ARR24 PE=2 SV=1	Response regulatory domain-containing protein OS=Arachis hypogaea OX=3818 GN=Ahy_A06g027836 PE=4 SV=1	T	Signal transduction mechanisms	hypothetical protein CICLE_v10024122mg [Citrus clementina]
L.us.o.m.scaffold295.3	10674491	SNP	T	G	T/G	4,16	T/T	10,0	T/T	19,0	G/G	0,19	1	0.2	0.8	UPSTREAM	--	Biological Process: phosphorelay signal transduction system (GO:0000160);;	K19691|1.9e-13|smo:SELMODRAFT_450518|K19691 osomolarity two-component system, sensor histidine kinase NIK1 [EC:2.7.13.3] | (RefSeq) SHPR5; sensory histidine protein kinase	Response regulator receiver domain	Two-component response regulator 24 OS=Arabidopsis thaliana OX=3702 GN=ARR24 PE=2 SV=1	Response regulatory domain-containing protein OS=Arachis hypogaea OX=3818 GN=Ahy_A06g027836 PE=4 SV=1	T	Signal transduction mechanisms	hypothetical protein CICLE_v10024122mg [Citrus clementina]
L.us.o.m.scaffold295.3	10675429	SNP	T	C	T/C	6,8	T/T	10,0	T/T	18,0	C/C	0,16	1	0.428571	0.571429	UPSTREAM	--	Biological Process: phosphorelay signal transduction system (GO:0000160);;	K19691|1.9e-13|smo:SELMODRAFT_450518|K19691 osomolarity two-component system, sensor histidine kinase NIK1 [EC:2.7.13.3] | (RefSeq) SHPR5; sensory histidine protein kinase	Response regulator receiver domain	Two-component response regulator 24 OS=Arabidopsis thaliana OX=3702 GN=ARR24 PE=2 SV=1	Response regulatory domain-containing protein OS=Arachis hypogaea OX=3818 GN=Ahy_A06g027836 PE=4 SV=1	T	Signal transduction mechanisms	hypothetical protein CICLE_v10024122mg [Citrus clementina]
L.us.o.m.scaffold295.3	10676503	SNP	C	T	C/T	8,9	C/C	20,0	C/C	26,0	T/T	0,11	1	0.470588	0.529412	UPSTREAM	--	Biological Process: phosphorelay signal transduction system (GO:0000160);;	K19691|1.9e-13|smo:SELMODRAFT_450518|K19691 osomolarity two-component system, sensor histidine kinase NIK1 [EC:2.7.13.3] | (RefSeq) SHPR5; sensory histidine protein kinase	Response regulator receiver domain	Two-component response regulator 24 OS=Arabidopsis thaliana OX=3702 GN=ARR24 PE=2 SV=1	Response regulatory domain-containing protein OS=Arachis hypogaea OX=3818 GN=Ahy_A06g027836 PE=4 SV=1	T	Signal transduction mechanisms	hypothetical protein CICLE_v10024122mg [Citrus clementina]
L.us.o.m.scaffold295.1	10688081	SNP	T	C	C/C	0,28	T/C	1,10	T/T	7,0	C/C	0,12	0.0909091	0	0.0909091	UPSTREAM	--	--
L.us.o.m.scaffold295.1	10688820	SNP	C	T	C/T	10,8	C/C	12,0	C/C	7,0	T/T	0,9	1	0.555556	0.444444	UPSTREAM	--	--
L.us.o.m.scaffold295.1	10688868	InDel	TA	T	TA/T	7,1	TA/TA	9,0	TA/TA	5,0	T/T	0,5	1	0.875	0.125	UPSTREAM	EXON_ID:--	--
L.us.o.m.scaffold295.1	10691474	SNP	T	C	T/C	6,12	T/T	8,0	T/T	22,0	C/C	0,4	1	0.333333	0.666667	UPSTREAM	--	--
L.us.o.m.scaffold260.2	10809374	SNP	T	A	T/A	4,9	T/T	8,0	T/T	10,0	A/A	0,7	1	0.307692	0.692308	UPSTREAM	--	--
L.us.o.m.scaffold260.2	10809593	SNP	G	C	G/C	5,9	G/G	10,0	G/G	3,0	C/C	0,15	1	0.357143	0.642857	UPSTREAM	--	--
L.us.o.m.scaffold260.2	10809751	SNP	A	G	A/G	4,11	A/A	12,0	A/A	8,0	G/G	0,7	1	0.266667	0.733333	UPSTREAM	--	--
L.us.o.m.scaffold260.2	10810749	SNP	T	C	T/C	4,8	T/T	20,0	T/T	18,0	C/C	0,15	1	0.333333	0.666667	UPSTREAM	--	--
L.us.o.m.scaffold260.2	10811725	SNP	C	G	C/G	4,14	C/C	16,0	C/C	27,0	G/G	0,12	1	0.222222	0.777778	UPSTREAM	--	--
L.us.o.m.scaffold260.2	10811746	SNP	G	C	G/C	3,11	G/G	11,0	G/G	20,0	C/C	0,11	1	0.214286	0.785714	UPSTREAM	--	--
L.us.o.m.scaffold260.2	10811846	SNP	A	G	A/G	1,9	A/A	15,0	A/A	20,0	G/G	0,12	1	0.1	0.9	UPSTREAM	--	--
L.us.o.m.scaffold260.2	10811860	SNP	C	T	C/T	3,10	C/C	12,0	C/C	23,0	T/T	0,12	1	0.230769	0.769231	UPSTREAM	--	--
L.us.o.m.scaffold260.2	10812058	SNP	T	C	T/C	3,10	T/C	14,3	T/T	14,0	C/C	0,6	0.823529	0.230769	0.59276	UPSTREAM	--	--
L.us.o.m.scaffold260.2	10812555	SNP	C	A	C/A	5,14	C/A	11,2	C/C	21,0	A/A	0,9	0.846154	0.263158	0.582996	UPSTREAM	--	--
L.us.o.m.scaffold260.2	10813329	SNP	G	A	G/A	7,14	G/G	10,0	G/G	33,0	A/A	0,16	1	0.333333	0.666667	UPSTREAM	--	--
L.us.o.m.scaffold260.2	10814178	SNP	C	T	C/T	9,18	C/C	11,0	C/C	30,0	T/T	0,8	1	0.333333	0.666667	NON_SYNONYMOUS_CODING	L24F	--
L.us.o.m.scaffold260.3	10824060	SNP	G	A	G/A	7,11	G/G	12,0	G/G	35,0	A/A	0,11	1	0.388889	0.611111	UPSTREAM	--	--
L.us.o.m.scaffold260.3	10824912	SNP	G	A	G/A	7,13	G/A	14,3	G/G	32,0	A/A	0,15	0.823529	0.35	0.473529	UPSTREAM	--	--
L.us.o.m.scaffold260.3	10825216	SNP	A	T	A/T	6,8	A/A	16,0	A/A	17,0	T/T	0,11	1	0.428571	0.571429	UPSTREAM	--	--
L.us.o.m.scaffold260.3	10825363	SNP	C	A	C/A	10,6	C/C	8,0	C/C	25,0	A/A	0,14	1	0.625	0.375	UPSTREAM	--	--
L.us.o.m.scaffold260.3	10825391	SNP	C	T	C/T	8,9	C/C	9,0	C/C	25,0	T/T	0,8	1	0.470588	0.529412	UPSTREAM	--	--
L.us.o.m.scaffold260.3	10825789	SNP	G	C	G/C	8,13	G/G	11,0	G/G	22,0	C/C	0,4	1	0.380952	0.619048	UPSTREAM	--	--
L.us.o.m.scaffold260.3	10826017	SNP	C	G	C/G	3,14	C/C	10,0	C/C	25,0	G/G	0,7	1	0.176471	0.823529	UPSTREAM	--	--
L.us.o.m.scaffold260.3	10827086	InDel	TA	T	TA/T	3,10	TA/TA	16,0	TA/TA	26,0	T/T	0,4	1	0.230769	0.769231	UPSTREAM	EXON_ID:--	--
L.us.o.m.scaffold260.3	10827664	SNP	A	G	A/G	9,8	A/G	14,4	A/A	26,0	G/G	0,15	0.777778	0.529412	0.248366	UPSTREAM	--	--
L.us.o.m.scaffold260.4	10832330	SNP	A	G	A/G	5,9	A/A	15,0	A/A	19,0	G/G	0,13	1	0.357143	0.642857	UPSTREAM	--	--	--	B3 DNA binding domain	--	--	--	--	--
L.us.o.m.scaffold260.4	10832643	SNP	C	T	C/T	7,8	C/C	21,0	C/C	28,0	T/T	0,22	1	0.466667	0.533333	UPSTREAM	--	--	--	B3 DNA binding domain	--	--	--	--	--
L.us.o.m.scaffold260.4	10833404	SNP	A	G	A/G	4,14	A/A	18,0	A/A	12,0	G/G	0,9	1	0.222222	0.777778	UPSTREAM	--	--	--	B3 DNA binding domain	--	--	--	--	--
L.us.o.m.scaffold260.4	10833913	InDel	C	CA	C/CA	5,9	C/C	14,0	C/C	14,0	CA/CA	0,6	1	0.357143	0.642857	UPSTREAM	EXON_ID:--	--	--	B3 DNA binding domain	--	--	--	--	--
L.us.o.m.scaffold260.5	10836100	SNP	A	G	A/G	6,20	A/A	11,0	A/A	19,0	G/G	0,9	1	0.230769	0.769231	UPSTREAM	--	--	--	--	--	Uncharacterized protein OS=Salix brachista OX=2182728 GN=DKX38_019234 PE=4 SV=1	L	Replication, recombination and repair	F-box family protein [Populus trichocarpa]
L.us.o.m.scaffold260.5	10836378	SNP	T	C	T/C	7,12	T/T	10,0	T/T	14,0	C/C	0,8	1	0.368421	0.631579	UPSTREAM	--	--	--	--	--	Uncharacterized protein OS=Salix brachista OX=2182728 GN=DKX38_019234 PE=4 SV=1	L	Replication, recombination and repair	F-box family protein [Populus trichocarpa]
L.us.o.m.scaffold260.5	10836715	SNP	G	A	G/A	4,12	G/A	13,3	G/G	19,0	A/A	0,12	0.8125	0.25	0.5625	UPSTREAM	--	--	--	--	--	Uncharacterized protein OS=Salix brachista OX=2182728 GN=DKX38_019234 PE=4 SV=1	L	Replication, recombination and repair	F-box family protein [Populus trichocarpa]
L.us.o.m.scaffold260.5	10836854	SNP	C	T	C/T	11,8	C/C	23,0	C/C	12,0	T/T	0,15	1	0.578947	0.421053	UPSTREAM	--	--	--	--	--	Uncharacterized protein OS=Salix brachista OX=2182728 GN=DKX38_019234 PE=4 SV=1	L	Replication, recombination and repair	F-box family protein [Populus trichocarpa]
L.us.o.m.scaffold260.7	10850385	SNP	C	A	C/A	2,10	C/A	16,3	C/C	18,0	A/A	0,15	0.842105	0.166667	0.675439	NON_SYNONYMOUS_CODING	K251N	Molecular Function: protein binding (GO:0005515);; Cellular Component: cellular_component (GO:0005575);; Cellular Component: intracellular (GO:0005622);; Cellular Component: obsolete cell (GO:0005623);; Cellular Component: nucleus (GO:0005634);; Cellular Component: nucleoplasm (GO:0005654);; Cellular Component: nuclear body (GO:0016604);; Cellular Component: nuclear speck (GO:0016607);; Cellular …	--	WW domain	Formin-binding protein 4 OS=Homo sapiens OX=9606 GN=FNBP4 PE=1 SV=3	Uncharacterized protein OS=Salix brachista OX=2182728 GN=DKX38_025575 PE=4 SV=1	A	RNA processing and modification	hypothetical protein POPTR_0001s38050g [Populus trichocarpa]
L.us.o.m.scaffold260.9	10912772	SNP	C	A	C/A	4,16	C/C	18,0	C/C	7,0	A/A	0,12	1	0.2	0.8	UPSTREAM	--	--
L.us.o.m.scaffold260.9	10914340	SNP	T	C	T/C	5,10	T/T	8,0	T/T	11,0	C/C	0,6	1	0.333333	0.666667	UPSTREAM	--	--
L.us.o.m.scaffold260.9	10914706	SNP	G	A	G/A	10,10	G/G	11,0	G/G	27,0	A/A	0,7	1	0.5	0.5	UPSTREAM	--	--
L.us.o.m.scaffold260.9	10914749	SNP	T	G	T/G	12,11	T/T	7,0	T/T	28,0	G/G	0,8	1	0.521739	0.478261	UPSTREAM	--	--
L.us.o.m.scaffold260.9	10915033	SNP	A	C	A/C	3,3	A/A	11,0	A/A	22,0	C/C	0,8	1	0.5	0.5	UPSTREAM	--	--
L.us.o.m.scaffold260.9	10915129	SNP	T	G	T/G	3,3	T/T	10,0	T/T	22,0	G/G	0,10	1	0.5	0.5	UPSTREAM	--	--
L.us.o.m.scaffold260.11	10921011	SNP	T	C	T/C	9,12	T/C	13,2	T/T	17,0	C/C	0,13	0.866667	0.428571	0.438095	UPSTREAM	--	Molecular Function: protein serine/threonine kinase activity (GO:0004674);; Molecular Function: ATP binding (GO:0005524);; Cellular Component: integral component of membrane (GO:0016021);;	K13420|1.8e-48|psom:113344351|K13420 LRR receptor-like serine/threonine-protein kinase FLS2 [EC:2.7.11.1] | (RefSeq) LRR receptor-like serine/threonine-protein kinase FLS2	Leucine rich repeat	LRR receptor-like serine/threonine-protein kinase OS=Arabidopsis thaliana OX=3702 GN=RGI3 PE=1 SV=1	Protein kinase domain-containing protein OS=Corchorus olitorius OX=93759 GN=COLO4_07746 PE=3 SV=1	T	Signal transduction mechanisms	PREDICTED: probable LRR receptor-like serine/threonine-protein kinase At4g26540-like [Fragaria vesca subsp. vesca]
L.us.o.m.scaffold260.16	10932244	InDel	AACAGATAATTTAATGTGAGATG	A	AACAGATAATTTAATGTGAGATG/A	8,6	AACAGATAATTTAATGTGAGATG/AACAGATAATTTAATGTGAGATG	8,0	AACAGATAATTTAATGTGAGATG/AACAGATAATTTAATGTGAGATG	6,0	A/A	0,12	1	0.571429	0.428571	UPSTREAM	EXON_ID:--	--	K11294|4.9e-22|ini:109185820|K11294 nucleolin | (RefSeq) nucleolin-like	Domain of unknown function (DUF4283)	--	Uncharacterized protein At4g02000 family OS=Cajanus cajan OX=3821 GN=KK1_032176 PE=4 SV=1	T	Signal transduction mechanisms	Hypothetical protein glysoja_015747, partial [Glycine soja]
L.us.o.m.scaffold260.16	10932672	SNP	C	A	C/A	9,12	C/C	10,0	C/C	20,0	A/A	0,3	1	0.428571	0.571429	UPSTREAM	--	--	K11294|4.9e-22|ini:109185820|K11294 nucleolin | (RefSeq) nucleolin-like	Domain of unknown function (DUF4283)	--	Uncharacterized protein At4g02000 family OS=Cajanus cajan OX=3821 GN=KK1_032176 PE=4 SV=1	T	Signal transduction mechanisms	Hypothetical protein glysoja_015747, partial [Glycine soja]
L.us.o.m.scaffold260.19	11020297	SNP	G	A	G/A	4,8	G/G	13,0	G/G	19,0	A/A	0,17	1	0.333333	0.666667	UPSTREAM	--	--	--	--	--	--	--	--	PREDICTED: uncharacterized protein LOC104899270 [Beta vulgaris subsp. vulgaris]
L.us.o.m.scaffold260.19	11020416	SNP	T	C	T/C	4,11	T/T	17,0	T/T	19,0	C/C	0,9	1	0.266667	0.733333	UPSTREAM	--	--	--	--	--	--	--	--	PREDICTED: uncharacterized protein LOC104899270 [Beta vulgaris subsp. vulgaris]
L.us.o.m.scaffold260.20	11022384	SNP	G	T	G/T	7,9	G/G	16,0	G/G	28,0	T/T	0,9	1	0.4375	0.5625	UPSTREAM	--	--
L.us.o.m.scaffold260.20	11022579	SNP	G	A	G/A	8,10	G/G	10,0	G/G	15,0	A/A	0,12	1	0.444444	0.555556	UPSTREAM	--	--
L.us.o.m.scaffold260.20	11022740	SNP	A	G	A/G	3,10	A/A	13,0	A/A	18,0	G/G	0,14	1	0.230769	0.769231	UPSTREAM	--	--
L.us.o.m.scaffold260.20	11022831	SNP	T	C	T/C	5,12	T/T	15,0	T/T	21,0	C/C	0,14	1	0.294118	0.705882	UPSTREAM	--	--
L.us.o.m.scaffold260.20	11022882	SNP	C	G	C/G	4,13	C/C	16,0	C/C	19,0	G/G	0,15	1	0.235294	0.764706	UPSTREAM	--	--
L.us.o.m.scaffold260.20	11023639	SNP	A	T	A/T	4,8	A/A	12,0	A/A	18,0	T/T	0,18	1	0.333333	0.666667	UPSTREAM	--	--
L.us.o.m.scaffold260.20	11026044	SNP	C	T	C/T	8,5	C/C	7,0	C/C	17,0	T/T	0,11	1	0.615385	0.384615	UPSTREAM	--	--
L.us.o.m.scaffold260.20	11026113	SNP	C	T	C/T	8,4	C/C	11,0	C/C	10,0	T/T	0,14	1	0.666667	0.333333	UPSTREAM	--	--
L.us.o.m.scaffold123.2	11054690	SNP	G	C	G/C	6,16	G/C	10,2	G/G	20,0	C/C	0,10	0.833333	0.272727	0.560606	UPSTREAM	--	--
L.us.o.m.scaffold123.2	11054812	SNP	A	G	A/G	6,16	A/A	13,0	A/A	26,0	G/G	0,6	1	0.272727	0.727273	UPSTREAM	--	--
L.us.o.m.scaffold123.2	11055479	SNP	G	A	G/A	7,14	G/G	5,0	G/G	37,0	A/A	0,5	1	0.333333	0.666667	NON_SYNONYMOUS_CODING	E132K	--
L.us.o.m.scaffold123.3	11063584	SNP	G	T	G/T	4,10	G/G	16,0	G/G	23,0	T/T	0,14	1	0.285714	0.714286	UPSTREAM	--	--
L.us.o.m.scaffold123.3	11063756	SNP	G	A	G/A	6,11	G/G	13,0	G/G	22,0	A/A	0,10	1	0.352941	0.647059	UPSTREAM	--	--
L.us.o.m.scaffold123.3	11064119	SNP	G	A	G/A	4,21	G/G	14,0	G/G	24,0	A/A	0,8	1	0.16	0.84	UPSTREAM	--	--
L.us.o.m.scaffold123.3	11064156	SNP	C	G	C/G	6,22	C/C	14,0	C/C	17,0	G/G	0,12	1	0.214286	0.785714	UPSTREAM	--	--
L.us.o.m.scaffold123.3	11064393	SNP	G	A	G/A	7,17	G/G	8,0	G/G	16,0	A/A	0,8	1	0.291667	0.708333	UPSTREAM	--	--
L.us.o.m.scaffold123.4	11067288	SNP	A	G	A/G	1,9	A/A	9,0	A/A	18,0	G/G	0,11	1	0.1	0.9	UPSTREAM	--	Molecular Function: protein serine/threonine kinase activity (GO:0004674);; Molecular Function: transmembrane receptor protein tyrosine kinase activity (GO:0004714);; Molecular Function: ATP binding (GO:0005524);; Cellular Component: plasma membrane (GO:0005886);; Biological Process: protein phosphorylation (GO:0006468);; Cellular Component: integral component of membrane (GO:0016021);;	--	Salt stress response/antifungal	--	ATP binding protein, putative OS=Ricinus communis OX=3988 GN=RCOM_1548980 PE=4 SV=1	--	--	ATP binding protein, putative [Ricinus communis]
L.us.o.m.scaffold123.4	11067606	SNP	T	G	T/G	7,9	T/T	14,0	T/T	17,0	G/G	0,9	1	0.4375	0.5625	UPSTREAM	--	Molecular Function: protein serine/threonine kinase activity (GO:0004674);; Molecular Function: transmembrane receptor protein tyrosine kinase activity (GO:0004714);; Molecular Function: ATP binding (GO:0005524);; Cellular Component: plasma membrane (GO:0005886);; Biological Process: protein phosphorylation (GO:0006468);; Cellular Component: integral component of membrane (GO:0016021);;	--	Salt stress response/antifungal	--	ATP binding protein, putative OS=Ricinus communis OX=3988 GN=RCOM_1548980 PE=4 SV=1	--	--	ATP binding protein, putative [Ricinus communis]
L.us.o.m.scaffold123.4	11068089	SNP	T	A	T/A	5,11	T/T	8,0	T/T	6,0	A/A	0,13	1	0.3125	0.6875	UPSTREAM	--	Molecular Function: protein serine/threonine kinase activity (GO:0004674);; Molecular Function: transmembrane receptor protein tyrosine kinase activity (GO:0004714);; Molecular Function: ATP binding (GO:0005524);; Cellular Component: plasma membrane (GO:0005886);; Biological Process: protein phosphorylation (GO:0006468);; Cellular Component: integral component of membrane (GO:0016021);;	--	Salt stress response/antifungal	--	ATP binding protein, putative OS=Ricinus communis OX=3988 GN=RCOM_1548980 PE=4 SV=1	--	--	ATP binding protein, putative [Ricinus communis]
L.us.o.m.scaffold123.4	11068614	SNP	C	T	C/T	7,6	C/T	7,2	C/C	2,0	T/T	0,9	0.777778	0.538462	0.239316	UPSTREAM	--	Molecular Function: protein serine/threonine kinase activity (GO:0004674);; Molecular Function: transmembrane receptor protein tyrosine kinase activity (GO:0004714);; Molecular Function: ATP binding (GO:0005524);; Cellular Component: plasma membrane (GO:0005886);; Biological Process: protein phosphorylation (GO:0006468);; Cellular Component: integral component of membrane (GO:0016021);;	--	Salt stress response/antifungal	--	ATP binding protein, putative OS=Ricinus communis OX=3988 GN=RCOM_1548980 PE=4 SV=1	--	--	ATP binding protein, putative [Ricinus communis]
L.us.o.m.scaffold123.4	11070426	SNP	G	C	G/C	4,10	G/G	16,0	G/G	21,0	C/C	0,15	1	0.285714	0.714286	UPSTREAM	--	Molecular Function: protein serine/threonine kinase activity (GO:0004674);; Molecular Function: transmembrane receptor protein tyrosine kinase activity (GO:0004714);; Molecular Function: ATP binding (GO:0005524);; Cellular Component: plasma membrane (GO:0005886);; Biological Process: protein phosphorylation (GO:0006468);; Cellular Component: integral component of membrane (GO:0016021);;	--	Salt stress response/antifungal	--	ATP binding protein, putative OS=Ricinus communis OX=3988 GN=RCOM_1548980 PE=4 SV=1	--	--	ATP binding protein, putative [Ricinus communis]
L.us.o.m.scaffold123.4	11070570	SNP	G	A	G/A	3,6	G/G	10,0	G/G	15,0	A/A	0,12	1	0.333333	0.666667	UPSTREAM	--	Molecular Function: protein serine/threonine kinase activity (GO:0004674);; Molecular Function: transmembrane receptor protein tyrosine kinase activity (GO:0004714);; Molecular Function: ATP binding (GO:0005524);; Cellular Component: plasma membrane (GO:0005886);; Biological Process: protein phosphorylation (GO:0006468);; Cellular Component: integral component of membrane (GO:0016021);;	--	Salt stress response/antifungal	--	ATP binding protein, putative OS=Ricinus communis OX=3988 GN=RCOM_1548980 PE=4 SV=1	--	--	ATP binding protein, putative [Ricinus communis]
L.us.o.m.scaffold123.4	11071126	InDel	T	TC	T/TC	5,12	T/T	9,0	T/T	10,0	TC/TC	0,6	1	0.294118	0.705882	UPSTREAM	EXON_ID:--	Molecular Function: protein serine/threonine kinase activity (GO:0004674);; Molecular Function: transmembrane receptor protein tyrosine kinase activity (GO:0004714);; Molecular Function: ATP binding (GO:0005524);; Cellular Component: plasma membrane (GO:0005886);; Biological Process: protein phosphorylation (GO:0006468);; Cellular Component: integral component of membrane (GO:0016021);;	--	Salt stress response/antifungal	--	ATP binding protein, putative OS=Ricinus communis OX=3988 GN=RCOM_1548980 PE=4 SV=1	--	--	ATP binding protein, putative [Ricinus communis]
L.us.o.m.scaffold123.4	11071135	SNP	A	T	A/T	5,10	A/A	9,0	A/A	10,0	T/T	0,7	1	0.333333	0.666667	UPSTREAM	--	Molecular Function: protein serine/threonine kinase activity (GO:0004674);; Molecular Function: transmembrane receptor protein tyrosine kinase activity (GO:0004714);; Molecular Function: ATP binding (GO:0005524);; Cellular Component: plasma membrane (GO:0005886);; Biological Process: protein phosphorylation (GO:0006468);; Cellular Component: integral component of membrane (GO:0016021);;	--	Salt stress response/antifungal	--	ATP binding protein, putative OS=Ricinus communis OX=3988 GN=RCOM_1548980 PE=4 SV=1	--	--	ATP binding protein, putative [Ricinus communis]
L.us.o.m.scaffold123.4	11071232	SNP	G	C	G/C	7,17	G/G	7,0	G/G	7,0	C/C	0,8	1	0.291667	0.708333	UPSTREAM	--	Molecular Function: protein serine/threonine kinase activity (GO:0004674);; Molecular Function: transmembrane receptor protein tyrosine kinase activity (GO:0004714);; Molecular Function: ATP binding (GO:0005524);; Cellular Component: plasma membrane (GO:0005886);; Biological Process: protein phosphorylation (GO:0006468);; Cellular Component: integral component of membrane (GO:0016021);;	--	Salt stress response/antifungal	--	ATP binding protein, putative OS=Ricinus communis OX=3988 GN=RCOM_1548980 PE=4 SV=1	--	--	ATP binding protein, putative [Ricinus communis]
L.us.o.m.scaffold123.4	11071282	InDel	GA	G	GA/G	8,19	GA/GA	9,0	GA/GA	6,0	G/G	0,8	1	0.296296	0.703704	UPSTREAM	EXON_ID:--	Molecular Function: protein serine/threonine kinase activity (GO:0004674);; Molecular Function: transmembrane receptor protein tyrosine kinase activity (GO:0004714);; Molecular Function: ATP binding (GO:0005524);; Cellular Component: plasma membrane (GO:0005886);; Biological Process: protein phosphorylation (GO:0006468);; Cellular Component: integral component of membrane (GO:0016021);;	--	Salt stress response/antifungal	--	ATP binding protein, putative OS=Ricinus communis OX=3988 GN=RCOM_1548980 PE=4 SV=1	--	--	ATP binding protein, putative [Ricinus communis]
L.us.o.m.scaffold123.4	11071380	SNP	A	G	A/G	5,12	A/A	12,0	A/A	9,0	G/G	0,8	1	0.294118	0.705882	UPSTREAM	--	Molecular Function: protein serine/threonine kinase activity (GO:0004674);; Molecular Function: transmembrane receptor protein tyrosine kinase activity (GO:0004714);; Molecular Function: ATP binding (GO:0005524);; Cellular Component: plasma membrane (GO:0005886);; Biological Process: protein phosphorylation (GO:0006468);; Cellular Component: integral component of membrane (GO:0016021);;	--	Salt stress response/antifungal	--	ATP binding protein, putative OS=Ricinus communis OX=3988 GN=RCOM_1548980 PE=4 SV=1	--	--	ATP binding protein, putative [Ricinus communis]
L.us.o.m.scaffold123.4	11071847	SNP	G	T	G/T	9,12	G/G	17,0	G/G	9,0	T/T	0,12	1	0.428571	0.571429	UPSTREAM	--	Molecular Function: protein serine/threonine kinase activity (GO:0004674);; Molecular Function: transmembrane receptor protein tyrosine kinase activity (GO:0004714);; Molecular Function: ATP binding (GO:0005524);; Cellular Component: plasma membrane (GO:0005886);; Biological Process: protein phosphorylation (GO:0006468);; Cellular Component: integral component of membrane (GO:0016021);;	--	Salt stress response/antifungal	--	ATP binding protein, putative OS=Ricinus communis OX=3988 GN=RCOM_1548980 PE=4 SV=1	--	--	ATP binding protein, putative [Ricinus communis]
L.us.o.m.scaffold123.5	11113867	SNP	C	T	C/T	8,14	C/C	10,0	C/C	29,0	T/T	0,10	1	0.363636	0.636364	UPSTREAM	--	--
L.us.o.m.scaffold123.5	11113877	SNP	A	G	A/G	7,14	A/A	11,0	A/A	27,0	G/G	0,8	1	0.333333	0.666667	UPSTREAM	--	--
L.us.o.m.scaffold123.5	11114297	SNP	A	C	A/C	7,6	A/C	10,8	A/A	24,0	C/C	0,13	0.555556	0.538462	0.017094	UPSTREAM	--	--
L.us.o.m.scaffold123.5	11114997	SNP	T	C	T/C	7,12	T/T	7,0	T/T	16,0	C/C	0,16	1	0.368421	0.631579	UPSTREAM	--	--
L.us.o.m.scaffold123.5	11115250	SNP	A	T	A/T	1,13	A/A	15,0	A/A	7,0	T/T	0,9	1	0.0714286	0.928571	UPSTREAM	--	--
L.us.o.m.scaffold123.5	11115634	InDel	TA	T	TA/T	7,15	TA/TA	17,0	TA/TA	19,0	T/T	0,15	1	0.318182	0.681818	UPSTREAM	EXON_ID:--	--
L.us.o.m.scaffold123.5	11115649	SNP	C	T	C/T	7,16	C/C	19,0	C/C	20,0	T/T	0,16	1	0.304348	0.695652	UPSTREAM	--	--
L.us.o.m.scaffold123.5	11115716	SNP	C	T	C/T	6,15	C/C	17,0	C/C	24,0	T/T	0,20	1	0.285714	0.714286	UPSTREAM	--	--
L.us.o.m.scaffold123.5	11118087	SNP	T	G	T/G	12,13	T/T	10,0	T/T	14,0	G/G	0,12	1	0.48	0.52	UPSTREAM	--	--
L.us.o.m.scaffold123.10	11155580	SNP	T	C	T/C	7,6	T/C	8,2	T/T	13,0	C/C	0,22	0.8	0.538462	0.261538	UPSTREAM	--	Molecular Function: protein prenyltransferase activity (GO:0008318);; Biological Process: protein prenylation (GO:0018342);;	K05955|2.5e-131|cqi:110689264|K05955 protein farnesyltransferase/geranylgeranyltransferase type-1 subunit alpha [EC:2.5.1.58 2.5.1.59] | (RefSeq) protein farnesyltransferase/geranylgeranyltransferase type-1 subunit alpha-like	Protein prenyltransferase alpha subunit repeat	Protein farnesyltransferase/geranylgeranyltransferase type-1 subunit alpha OS=Arabidopsis thaliana OX=3702 GN=FTA PE=1 SV=2	Uncharacterized protein OS=Jatropha curcas OX=180498 GN=JCGZ_23749 PE=3 SV=1	O	Posttranslational modification, protein turnover, chaperones	hypothetical protein JCGZ_23749 [Jatropha curcas]
L.us.o.m.scaffold123.11	11157242	InDel	C	CTAAG	C/CTAAG	5,15	C/C	10,0	C/C	18,0	CTAAG/CTAAG	0,12	1	0.25	0.75	UPSTREAM	EXON_ID:--	--
L.us.o.m.scaffold123.17	11193426	SNP	G	T	G/T	5,14	G/G	17,0	G/G	38,0	T/T	0,13	1	0.263158	0.736842	NON_SYNONYMOUS_CODING	H755N	Molecular Function: protein kinase activity (GO:0004672);; Molecular Function: ATP binding (GO:0005524);; Cellular Component: integral component of membrane (GO:0016021);;	K13430|5.0e-62|lang:109357403|K13430 serine/threonine-protein kinase PBS1 [EC:2.7.11.1] | (RefSeq) serine/threonine-protein kinase PBS1-like	Protein kinase domain	Serine/threonine-protein kinase-like protein ACR4 OS=Arabidopsis thaliana OX=3702 GN=ACR4 PE=1 SV=1	Uncharacterized protein OS=Manihot esculenta OX=3983 GN=MANES_11G120900 PE=4 SV=1	T	Signal transduction mechanisms	receptor protein kinase, putative [Ricinus communis]
L.us.o.m.scaffold123.17	11196439	SNP	T	C	T/C	1,5	T/T	5,0	T/T	6,0	C/C	0,10	1	0.166667	0.833333	UPSTREAM	--	Molecular Function: protein kinase activity (GO:0004672);; Molecular Function: ATP binding (GO:0005524);; Cellular Component: integral component of membrane (GO:0016021);;	K13430|5.0e-62|lang:109357403|K13430 serine/threonine-protein kinase PBS1 [EC:2.7.11.1] | (RefSeq) serine/threonine-protein kinase PBS1-like	Protein kinase domain	Serine/threonine-protein kinase-like protein ACR4 OS=Arabidopsis thaliana OX=3702 GN=ACR4 PE=1 SV=1	Uncharacterized protein OS=Manihot esculenta OX=3983 GN=MANES_11G120900 PE=4 SV=1	T	Signal transduction mechanisms	receptor protein kinase, putative [Ricinus communis]
L.us.o.m.scaffold123.17	11196499	SNP	A	G	A/G	2,4	A/A	5,0	A/A	12,0	G/G	0,8	1	0.333333	0.666667	UPSTREAM	--	Molecular Function: protein kinase activity (GO:0004672);; Molecular Function: ATP binding (GO:0005524);; Cellular Component: integral component of membrane (GO:0016021);;	K13430|5.0e-62|lang:109357403|K13430 serine/threonine-protein kinase PBS1 [EC:2.7.11.1] | (RefSeq) serine/threonine-protein kinase PBS1-like	Protein kinase domain	Serine/threonine-protein kinase-like protein ACR4 OS=Arabidopsis thaliana OX=3702 GN=ACR4 PE=1 SV=1	Uncharacterized protein OS=Manihot esculenta OX=3983 GN=MANES_11G120900 PE=4 SV=1	T	Signal transduction mechanisms	receptor protein kinase, putative [Ricinus communis]
L.us.o.m.scaffold123.17	11196939	SNP	G	A	G/A	8,19	G/G	12,0	G/G	12,0	A/A	0,12	1	0.296296	0.703704	UPSTREAM	--	Molecular Function: protein kinase activity (GO:0004672);; Molecular Function: ATP binding (GO:0005524);; Cellular Component: integral component of membrane (GO:0016021);;	K13430|5.0e-62|lang:109357403|K13430 serine/threonine-protein kinase PBS1 [EC:2.7.11.1] | (RefSeq) serine/threonine-protein kinase PBS1-like	Protein kinase domain	Serine/threonine-protein kinase-like protein ACR4 OS=Arabidopsis thaliana OX=3702 GN=ACR4 PE=1 SV=1	Uncharacterized protein OS=Manihot esculenta OX=3983 GN=MANES_11G120900 PE=4 SV=1	T	Signal transduction mechanisms	receptor protein kinase, putative [Ricinus communis]
L.us.o.m.scaffold123.17	11197078	SNP	T	C	T/C	4,18	T/T	12,0	T/T	11,0	C/C	0,8	1	0.181818	0.818182	UPSTREAM	--	Molecular Function: protein kinase activity (GO:0004672);; Molecular Function: ATP binding (GO:0005524);; Cellular Component: integral component of membrane (GO:0016021);;	K13430|5.0e-62|lang:109357403|K13430 serine/threonine-protein kinase PBS1 [EC:2.7.11.1] | (RefSeq) serine/threonine-protein kinase PBS1-like	Protein kinase domain	Serine/threonine-protein kinase-like protein ACR4 OS=Arabidopsis thaliana OX=3702 GN=ACR4 PE=1 SV=1	Uncharacterized protein OS=Manihot esculenta OX=3983 GN=MANES_11G120900 PE=4 SV=1	T	Signal transduction mechanisms	receptor protein kinase, putative [Ricinus communis]
L.us.o.m.scaffold123.17	11197876	SNP	T	G	T/G	6,16	T/T	11,0	T/T	17,0	G/G	0,9	1	0.272727	0.727273	UPSTREAM	--	Molecular Function: protein kinase activity (GO:0004672);; Molecular Function: ATP binding (GO:0005524);; Cellular Component: integral component of membrane (GO:0016021);;	K13430|5.0e-62|lang:109357403|K13430 serine/threonine-protein kinase PBS1 [EC:2.7.11.1] | (RefSeq) serine/threonine-protein kinase PBS1-like	Protein kinase domain	Serine/threonine-protein kinase-like protein ACR4 OS=Arabidopsis thaliana OX=3702 GN=ACR4 PE=1 SV=1	Uncharacterized protein OS=Manihot esculenta OX=3983 GN=MANES_11G120900 PE=4 SV=1	T	Signal transduction mechanisms	receptor protein kinase, putative [Ricinus communis]
L.us.o.m.scaffold123.17	11198693	SNP	G	A	G/A	8,10	G/G	6,0	G/G	24,0	A/A	0,13	1	0.444444	0.555556	UPSTREAM	--	Molecular Function: protein kinase activity (GO:0004672);; Molecular Function: ATP binding (GO:0005524);; Cellular Component: integral component of membrane (GO:0016021);;	K13430|5.0e-62|lang:109357403|K13430 serine/threonine-protein kinase PBS1 [EC:2.7.11.1] | (RefSeq) serine/threonine-protein kinase PBS1-like	Protein kinase domain	Serine/threonine-protein kinase-like protein ACR4 OS=Arabidopsis thaliana OX=3702 GN=ACR4 PE=1 SV=1	Uncharacterized protein OS=Manihot esculenta OX=3983 GN=MANES_11G120900 PE=4 SV=1	T	Signal transduction mechanisms	receptor protein kinase, putative [Ricinus communis]
L.us.o.m.scaffold123.17	11198951	SNP	C	T	C/T	3,6	C/C	10,0	C/C	24,0	T/T	0,9	1	0.333333	0.666667	UPSTREAM	--	Molecular Function: protein kinase activity (GO:0004672);; Molecular Function: ATP binding (GO:0005524);; Cellular Component: integral component of membrane (GO:0016021);;	K13430|5.0e-62|lang:109357403|K13430 serine/threonine-protein kinase PBS1 [EC:2.7.11.1] | (RefSeq) serine/threonine-protein kinase PBS1-like	Protein kinase domain	Serine/threonine-protein kinase-like protein ACR4 OS=Arabidopsis thaliana OX=3702 GN=ACR4 PE=1 SV=1	Uncharacterized protein OS=Manihot esculenta OX=3983 GN=MANES_11G120900 PE=4 SV=1	T	Signal transduction mechanisms	receptor protein kinase, putative [Ricinus communis]
L.us.o.m.scaffold123.18	11208849	InDel	T	TG	T/TG	3,12	T/TG	10,4	T/T	17,0	TG/TG	0,6	0.714286	0.2	0.514286	UPSTREAM	EXON_ID:--	--
L.us.o.m.scaffold123.18	11210502	SNP	A	C	A/C	7,16	A/A	19,0	A/A	20,0	C/C	0,15	1	0.304348	0.695652	UPSTREAM	--	--
L.us.o.m.scaffold123.18	11210545	SNP	A	G	A/G	5,15	A/A	20,0	A/A	15,0	G/G	0,12	1	0.25	0.75	UPSTREAM	--	--
L.us.o.m.scaffold123.18	11212483	SNP	G	T	G/T	7,7	G/G	22,0	G/G	21,0	T/T	0,10	1	0.5	0.5	UPSTREAM	--	--
L.us.o.m.scaffold123.18	11212855	SNP	T	C	T/C	5,18	T/C	13,3	T/T	26,0	C/C	0,13	0.8125	0.217391	0.595109	UPSTREAM	--	--
L.us.o.m.scaffold123.24	11243100	SNP	G	C	G/C	7,6	G/C	9,2	G/G	21,0	C/C	0,16	0.818182	0.538462	0.27972	UPSTREAM	--	--
L.us.o.m.scaffold123.24	11243529	SNP	A	T	A/T	5,10	A/A	14,0	A/A	15,0	T/T	0,14	1	0.333333	0.666667	UPSTREAM	--	--
L.us.o.m.scaffold123.24	11243808	SNP	C	A	C/A	1,10	C/A	12,2	C/C	17,0	A/A	0,15	0.857143	0.0909091	0.766234	UPSTREAM	--	--
L.us.o.m.scaffold123.24	11243933	SNP	T	A	T/A	4,11	T/A	13,4	T/T	6,0	A/A	0,15	0.764706	0.266667	0.498039	UPSTREAM	--	--
L.us.o.m.scaffold123.24	11245822	InDel	GCAT	G	GCAT/G	3,6	GCAT/GCAT	12,0	GCAT/GCAT	28,0	G/G	0,11	1	0.333333	0.666667	UPSTREAM	EXON_ID:--	--
L.us.o.m.scaffold123.24	11245871	SNP	A	G	A/G	3,7	A/A	13,0	A/A	24,0	G/G	0,10	1	0.3	0.7	UPSTREAM	--	--
L.us.o.m.scaffold123.24	11246798	SNP	T	G	T/G	4,12	T/T	11,0	T/T	19,0	G/G	0,7	1	0.25	0.75	UPSTREAM	--	--
L.us.o.m.scaffold123.24	11247609	SNP	A	C	A/C	10,8	A/A	18,0	A/A	40,0	C/C	0,8	1	0.555556	0.444444	UPSTREAM	--	--
L.us.o.m.scaffold123.25	11284628	SNP	A	G	A/G	5,10	A/A	15,0	A/A	24,0	G/G	0,4	1	0.333333	0.666667	NON_SYNONYMOUS_CODING	C206R	Molecular Function: protein dimerization activity (GO:0046983);;	K14007|2.1e-39|obr:102710266|K14007 protein transport protein SEC24 | (RefSeq) protein transport protein Sec24-like At3g07100	Protein of unknown function (DUF 659)	--	HAT transposon superfamily protein OS=Zea mays OX=4577 GN=ZEAMMB73_Zm00001d024320 PE=4 SV=1	S	Function unknown	PREDICTED: uncharacterized protein LOC103633377 [Zea mays]
L.us.o.m.scaffold123.25	11286056	InDel	ATTT	A	ATTT/A	3,10	ATTT/ATTT	16,0	ATTT/ATTT	17,0	A/A	0,12	1	0.230769	0.769231	UPSTREAM	EXON_ID:--	Molecular Function: protein dimerization activity (GO:0046983);;	K14007|2.1e-39|obr:102710266|K14007 protein transport protein SEC24 | (RefSeq) protein transport protein Sec24-like At3g07100	Protein of unknown function (DUF 659)	--	HAT transposon superfamily protein OS=Zea mays OX=4577 GN=ZEAMMB73_Zm00001d024320 PE=4 SV=1	S	Function unknown	PREDICTED: uncharacterized protein LOC103633377 [Zea mays]
L.us.o.m.scaffold123.25	11287113	SNP	T	A	T/A	5,21	T/T	13,0	T/T	2,0	A/A	0,11	1	0.192308	0.807692	UPSTREAM	--	Molecular Function: protein dimerization activity (GO:0046983);;	K14007|2.1e-39|obr:102710266|K14007 protein transport protein SEC24 | (RefSeq) protein transport protein Sec24-like At3g07100	Protein of unknown function (DUF 659)	--	HAT transposon superfamily protein OS=Zea mays OX=4577 GN=ZEAMMB73_Zm00001d024320 PE=4 SV=1	S	Function unknown	PREDICTED: uncharacterized protein LOC103633377 [Zea mays]
L.us.o.m.scaffold123.25	11287694	SNP	C	A	A/A	0,11	C/C	13,0	C/C	15,0	A/A	0,8	1	0	1	UPSTREAM	--	Molecular Function: protein dimerization activity (GO:0046983);;	K14007|2.1e-39|obr:102710266|K14007 protein transport protein SEC24 | (RefSeq) protein transport protein Sec24-like At3g07100	Protein of unknown function (DUF 659)	--	HAT transposon superfamily protein OS=Zea mays OX=4577 GN=ZEAMMB73_Zm00001d024320 PE=4 SV=1	S	Function unknown	PREDICTED: uncharacterized protein LOC103633377 [Zea mays]
L.us.o.m.scaffold123.25	11287786	SNP	T	C	T/C	3,12	T/C	9,2	T/T	17,0	C/C	0,7	0.818182	0.2	0.618182	UPSTREAM	--	Molecular Function: protein dimerization activity (GO:0046983);;	K14007|2.1e-39|obr:102710266|K14007 protein transport protein SEC24 | (RefSeq) protein transport protein Sec24-like At3g07100	Protein of unknown function (DUF 659)	--	HAT transposon superfamily protein OS=Zea mays OX=4577 GN=ZEAMMB73_Zm00001d024320 PE=4 SV=1	S	Function unknown	PREDICTED: uncharacterized protein LOC103633377 [Zea mays]
L.us.o.m.scaffold123.25	11287856	SNP	C	A	C/A	4,11	C/C	13,0	C/C	22,0	A/A	0,8	1	0.266667	0.733333	UPSTREAM	--	Molecular Function: protein dimerization activity (GO:0046983);;	K14007|2.1e-39|obr:102710266|K14007 protein transport protein SEC24 | (RefSeq) protein transport protein Sec24-like At3g07100	Protein of unknown function (DUF 659)	--	HAT transposon superfamily protein OS=Zea mays OX=4577 GN=ZEAMMB73_Zm00001d024320 PE=4 SV=1	S	Function unknown	PREDICTED: uncharacterized protein LOC103633377 [Zea mays]
L.us.o.m.scaffold123.25	11289127	SNP	T	C	T/C	10,12	T/C	8,4	T/T	10,0	C/C	0,18	0.666667	0.454545	0.212121	UPSTREAM	--	Molecular Function: protein dimerization activity (GO:0046983);;	K14007|2.1e-39|obr:102710266|K14007 protein transport protein SEC24 | (RefSeq) protein transport protein Sec24-like At3g07100	Protein of unknown function (DUF 659)	--	HAT transposon superfamily protein OS=Zea mays OX=4577 GN=ZEAMMB73_Zm00001d024320 PE=4 SV=1	S	Function unknown	PREDICTED: uncharacterized protein LOC103633377 [Zea mays]
L.us.o.m.scaffold123.25	11289445	InDel	ATATCGTCGGAACCAAAACAAAAAC	A	ATATCGTCGGAACCAAAACAAAAAC/A	6,4	ATATCGTCGGAACCAAAACAAAAAC/ATATCGTCGGAACCAAAACAAAAAC	12,0	ATATCGTCGGAACCAAAACAAAAAC/ATATCGTCGGAACCAAAACAAAAAC	16,0	A/A	0,8	1	0.6	0.4	UPSTREAM	EXON_ID:--	Molecular Function: protein dimerization activity (GO:0046983);;	K14007|2.1e-39|obr:102710266|K14007 protein transport protein SEC24 | (RefSeq) protein transport protein Sec24-like At3g07100	Protein of unknown function (DUF 659)	--	HAT transposon superfamily protein OS=Zea mays OX=4577 GN=ZEAMMB73_Zm00001d024320 PE=4 SV=1	S	Function unknown	PREDICTED: uncharacterized protein LOC103633377 [Zea mays]
L.us.o.m.scaffold123.25	11290295	SNP	T	A	T/A	4,7	T/T	12,0	T/T	1,0	A/A	0,17	1	0.363636	0.636364	UPSTREAM	--	Molecular Function: protein dimerization activity (GO:0046983);;	K14007|2.1e-39|obr:102710266|K14007 protein transport protein SEC24 | (RefSeq) protein transport protein Sec24-like At3g07100	Protein of unknown function (DUF 659)	--	HAT transposon superfamily protein OS=Zea mays OX=4577 GN=ZEAMMB73_Zm00001d024320 PE=4 SV=1	S	Function unknown	PREDICTED: uncharacterized protein LOC103633377 [Zea mays]
L.us.o.m.scaffold123.26	11308727	SNP	C	T	C/T	3,8	C/T	9,2	C/C	16,0	T/T	0,6	0.818182	0.272727	0.545455	UPSTREAM	--	Molecular Function: glucose-6-phosphate isomerase activity (GO:0004347);; Biological Process: gluconeogenesis (GO:0006094);; Biological Process: glycolytic process (GO:0006096);;	K01810|5.5e-299|cic:CICLE_v10000603mg|K01810 glucose-6-phosphate isomerase [EC:5.3.1.9] | (RefSeq) hypothetical protein	Phosphoglucose isomerase	Glucose-6-phosphate isomerase 1, chloroplastic OS=Arabidopsis thaliana OX=3702 GN=PGI1 PE=1 SV=1	Glucose-6-phosphate isomerase OS=Citrus clementina OX=85681 GN=CICLE_v10000603mg PE=3 SV=1	G	Carbohydrate transport and metabolism	hypothetical protein CICLE_v10000603mg [Citrus clementina]
L.us.o.m.scaffold123.26	11309353	SNP	T	C	T/C	1,11	T/T	12,0	T/T	23,0	C/C	0,13	1	0.0833333	0.916667	UPSTREAM	--	Molecular Function: glucose-6-phosphate isomerase activity (GO:0004347);; Biological Process: gluconeogenesis (GO:0006094);; Biological Process: glycolytic process (GO:0006096);;	K01810|5.5e-299|cic:CICLE_v10000603mg|K01810 glucose-6-phosphate isomerase [EC:5.3.1.9] | (RefSeq) hypothetical protein	Phosphoglucose isomerase	Glucose-6-phosphate isomerase 1, chloroplastic OS=Arabidopsis thaliana OX=3702 GN=PGI1 PE=1 SV=1	Glucose-6-phosphate isomerase OS=Citrus clementina OX=85681 GN=CICLE_v10000603mg PE=3 SV=1	G	Carbohydrate transport and metabolism	hypothetical protein CICLE_v10000603mg [Citrus clementina]
L.us.o.m.scaffold123.26	11309479	SNP	T	C	T/C	6,11	T/T	8,0	T/T	23,0	C/C	0,8	1	0.352941	0.647059	UPSTREAM	--	Molecular Function: glucose-6-phosphate isomerase activity (GO:0004347);; Biological Process: gluconeogenesis (GO:0006094);; Biological Process: glycolytic process (GO:0006096);;	K01810|5.5e-299|cic:CICLE_v10000603mg|K01810 glucose-6-phosphate isomerase [EC:5.3.1.9] | (RefSeq) hypothetical protein	Phosphoglucose isomerase	Glucose-6-phosphate isomerase 1, chloroplastic OS=Arabidopsis thaliana OX=3702 GN=PGI1 PE=1 SV=1	Glucose-6-phosphate isomerase OS=Citrus clementina OX=85681 GN=CICLE_v10000603mg PE=3 SV=1	G	Carbohydrate transport and metabolism	hypothetical protein CICLE_v10000603mg [Citrus clementina]
L.us.o.m.scaffold123.27	11332430	SNP	G	C	G/C	1,13	G/C	17,4	G/G	7,0	C/C	0,16	0.809524	0.0714286	0.738095	UPSTREAM	--	Biological Process: carbohydrate metabolic process (GO:0005975);; Molecular Function: raffinose alpha-galactosidase activity (GO:0052692);;	--	--	--	Alpha-galactosidase OS=Linum usitatissimum OX=4006 PE=3 SV=1	--	--	--
L.us.o.m.scaffold123.27	11333005	SNP	T	A	T/A	6,9	T/T	23,0	T/T	10,0	A/A	0,20	1	0.4	0.6	UPSTREAM	--	Biological Process: carbohydrate metabolic process (GO:0005975);; Molecular Function: raffinose alpha-galactosidase activity (GO:0052692);;	--	--	--	Alpha-galactosidase OS=Linum usitatissimum OX=4006 PE=3 SV=1	--	--	--
L.us.o.m.scaffold123.27	11333501	SNP	C	T	C/T	7,12	C/C	16,0	C/C	20,0	T/T	0,18	1	0.368421	0.631579	UPSTREAM	--	Biological Process: carbohydrate metabolic process (GO:0005975);; Molecular Function: raffinose alpha-galactosidase activity (GO:0052692);;	--	--	--	Alpha-galactosidase OS=Linum usitatissimum OX=4006 PE=3 SV=1	--	--	--
L.us.o.m.scaffold123.27	11333530	SNP	T	C	T/C	7,10	T/T	22,0	T/T	19,0	C/C	0,17	1	0.411765	0.588235	UPSTREAM	--	Biological Process: carbohydrate metabolic process (GO:0005975);; Molecular Function: raffinose alpha-galactosidase activity (GO:0052692);;	--	--	--	Alpha-galactosidase OS=Linum usitatissimum OX=4006 PE=3 SV=1	--	--	--
L.us.o.m.scaffold123.27	11333875	SNP	T	C	T/C	6,12	T/T	11,0	T/T	19,0	C/C	0,10	1	0.333333	0.666667	UPSTREAM	--	Biological Process: carbohydrate metabolic process (GO:0005975);; Molecular Function: raffinose alpha-galactosidase activity (GO:0052692);;	--	--	--	Alpha-galactosidase OS=Linum usitatissimum OX=4006 PE=3 SV=1	--	--	--
L.us.o.m.scaffold123.27	11334441	SNP	C	T	C/T	8,17	C/T	13,2	C/C	20,0	T/T	0,9	0.866667	0.32	0.546667	UPSTREAM	--	Biological Process: carbohydrate metabolic process (GO:0005975);; Molecular Function: raffinose alpha-galactosidase activity (GO:0052692);;	--	--	--	Alpha-galactosidase OS=Linum usitatissimum OX=4006 PE=3 SV=1	--	--	--
L.us.o.m.scaffold123.27	11334740	SNP	T	C	T/C	10,14	T/C	9,2	T/T	24,0	C/C	0,8	0.818182	0.416667	0.401515	UPSTREAM	--	Biological Process: carbohydrate metabolic process (GO:0005975);; Molecular Function: raffinose alpha-galactosidase activity (GO:0052692);;	--	--	--	Alpha-galactosidase OS=Linum usitatissimum OX=4006 PE=3 SV=1	--	--	--
L.us.o.m.scaffold123.27	11335404	SNP	G	C	G/C	9,11	G/G	13,0	G/G	23,0	C/C	0,10	1	0.45	0.55	UPSTREAM	--	Biological Process: carbohydrate metabolic process (GO:0005975);; Molecular Function: raffinose alpha-galactosidase activity (GO:0052692);;	--	--	--	Alpha-galactosidase OS=Linum usitatissimum OX=4006 PE=3 SV=1	--	--	--
L.us.o.m.scaffold123.27	11336133	SNP	A	G	A/G	2,6	A/A	18,0	A/A	15,0	G/G	0,10	1	0.25	0.75	UPSTREAM	--	Biological Process: carbohydrate metabolic process (GO:0005975);; Molecular Function: raffinose alpha-galactosidase activity (GO:0052692);;	--	--	--	Alpha-galactosidase OS=Linum usitatissimum OX=4006 PE=3 SV=1	--	--	--
L.us.o.m.scaffold123.27	11336261	SNP	G	A	G/A	4,15	G/G	13,0	G/G	20,0	A/A	0,15	1	0.210526	0.789474	UPSTREAM	--	Biological Process: carbohydrate metabolic process (GO:0005975);; Molecular Function: raffinose alpha-galactosidase activity (GO:0052692);;	--	--	--	Alpha-galactosidase OS=Linum usitatissimum OX=4006 PE=3 SV=1	--	--	--
L.us.o.m.scaffold123.27	11337122	SNP	G	A	G/A	4,9	G/G	10,0	G/G	34,0	A/A	0,6	1	0.307692	0.692308	NON_SYNONYMOUS_CODING	R87H	Biological Process: carbohydrate metabolic process (GO:0005975);; Molecular Function: raffinose alpha-galactosidase activity (GO:0052692);;	--	--	--	Alpha-galactosidase OS=Linum usitatissimum OX=4006 PE=3 SV=1	--	--	--
L.us.o.m.scaffold123.27	11337185	SNP	T	C	T/C	4,11	T/T	11,0	T/T	21,0	C/C	0,9	1	0.266667	0.733333	NON_SYNONYMOUS_CODING	I108T	Biological Process: carbohydrate metabolic process (GO:0005975);; Molecular Function: raffinose alpha-galactosidase activity (GO:0052692);;	--	--	--	Alpha-galactosidase OS=Linum usitatissimum OX=4006 PE=3 SV=1	--	--	--
L.us.o.m.scaffold123.36	11413183	SNP	C	G	C/G	4,10	C/G	14,3	C/C	10,0	G/G	0,8	0.823529	0.285714	0.537815	UPSTREAM	--	--
L.us.o.m.scaffold123.36	11413222	SNP	T	A	T/A	3,10	T/A	14,3	T/T	11,0	A/A	0,8	0.823529	0.230769	0.59276	UPSTREAM	--	--
L.us.o.m.scaffold123.36	11413422	SNP	C	G	C/G	2,12	C/C	18,0	C/C	24,0	G/G	0,6	1	0.142857	0.857143	UPSTREAM	--	--
L.us.o.m.scaffold123.36	11413997	SNP	G	A	G/A	4,10	G/G	11,0	G/G	13,0	A/A	0,16	1	0.285714	0.714286	UPSTREAM	--	--
L.us.o.m.scaffold123.36	11414536	SNP	G	A	G/A	5,9	G/A	12,3	G/G	14,0	A/A	0,7	0.8	0.357143	0.442857	UPSTREAM	--	--
L.us.o.m.scaffold123.36	11416101	SNP	A	G	A/G	8,13	A/A	19,0	A/A	24,0	G/G	0,18	1	0.380952	0.619048	UPSTREAM	--	--
L.us.o.m.scaffold123.36	11416450	SNP	G	A	G/A	7,15	G/G	15,0	G/G	16,0	A/A	0,11	1	0.318182	0.681818	UPSTREAM	--	--
L.us.o.m.scaffold123.36	11416639	SNP	A	G	A/G	6,14	A/A	12,0	A/A	18,0	G/G	0,17	1	0.3	0.7	UPSTREAM	--	--
L.us.o.m.scaffold123.36	11417836	SNP	A	G	A/G	4,7	A/A	14,0	A/A	15,0	G/G	0,11	1	0.363636	0.636364	UPSTREAM	--	--
L.us.o.m.scaffold123.42	11471001	SNP	T	C	T/C	8,11	T/T	20,0	T/T	21,0	C/C	0,14	1	0.421053	0.578947	UPSTREAM	--	Biological Process: proteolysis (GO:0006508);; Molecular Function: cysteine-type peptidase activity (GO:0008234);;	--	Ulp1 protease family, C-terminal catalytic domain	--	--	--	--	--
L.us.o.m.scaffold123.43	11471567	SNP	T	C	T/C	7,9	T/C	15,2	T/T	20,0	C/C	0,13	0.882353	0.4375	0.444853	NON_SYNONYMOUS_CODING	N298D	--
L.us.o.m.scaffold123.43	11473204	SNP	G	A	G/A	7,11	G/G	11,0	G/G	19,0	A/A	0,10	1	0.388889	0.611111	UPSTREAM	--	--
L.us.o.m.scaffold123.43	11473623	SNP	T	C	T/C	6,14	T/T	17,0	T/T	18,0	C/C	0,6	1	0.3	0.7	UPSTREAM	--	--
L.us.o.m.scaffold123.43	11474996	SNP	T	C	T/C	6,11	T/T	12,0	T/T	30,0	C/C	0,9	1	0.352941	0.647059	UPSTREAM	--	--
L.us.o.m.scaffold123.43	11475960	SNP	T	G	T/G	8,3	T/T	15,0	T/T	18,0	G/G	0,15	1	0.727273	0.272727	UPSTREAM	--	--
L.us.o.m.scaffold123.43	11476219	SNP	T	G	T/G	8,7	T/T	14,0	T/T	13,0	G/G	0,17	1	0.533333	0.466667	UPSTREAM	--	--
L.us.o.m.scaffold123.43	11476492	SNP	A	G	A/G	6,13	A/A	8,0	A/A	12,0	G/G	0,8	1	0.315789	0.684211	UPSTREAM	--	--
L.us.o.m.scaffold123.43	11476886	SNP	C	A	C/A	8,10	C/C	14,0	C/C	11,0	A/A	0,7	1	0.444444	0.555556	UPSTREAM	--	--
L.us.o.m.scaffold123.44	11477026	SNP	A	T	A/T	4,8	A/A	12,0	A/A	22,0	T/T	1,17	1	0.333333	0.666667	UPSTREAM	--	--	K08678|5.3e-16|gmx:100779584|K08678 UDP-glucuronate decarboxylase [EC:4.1.1.35] | (RefSeq) valine--tRNA ligase isoform X1	--	--	uncharacterized protein LOC108985060 isoform X2 OS=Juglans regia OX=51240 GN=LOC108985060 PE=4 SV=1	S	Function unknown	RING finger protein 214 isoform 1 [Theobroma cacao]
L.us.o.m.scaffold123.44	11477798	SNP	G	T	G/T	10,10	G/G	15,0	G/G	12,0	T/T	0,15	1	0.5	0.5	UPSTREAM	--	--	K08678|5.3e-16|gmx:100779584|K08678 UDP-glucuronate decarboxylase [EC:4.1.1.35] | (RefSeq) valine--tRNA ligase isoform X1	--	--	uncharacterized protein LOC108985060 isoform X2 OS=Juglans regia OX=51240 GN=LOC108985060 PE=4 SV=1	S	Function unknown	RING finger protein 214 isoform 1 [Theobroma cacao]
L.us.o.m.scaffold123.44	11478778	InDel	A	AT	A/AT	8,16	A/AT	11,3	A/A	18,0	AT/AT	0,6	0.785714	0.333333	0.452381	UPSTREAM	EXON_ID:--	--	K08678|5.3e-16|gmx:100779584|K08678 UDP-glucuronate decarboxylase [EC:4.1.1.35] | (RefSeq) valine--tRNA ligase isoform X1	--	--	uncharacterized protein LOC108985060 isoform X2 OS=Juglans regia OX=51240 GN=LOC108985060 PE=4 SV=1	S	Function unknown	RING finger protein 214 isoform 1 [Theobroma cacao]
L.us.o.m.scaffold123.44	11479607	SNP	A	T	A/T	2,18	A/A	14,0	A/A	4,0	T/T	0,11	1	0.1	0.9	UPSTREAM	--	--	K08678|5.3e-16|gmx:100779584|K08678 UDP-glucuronate decarboxylase [EC:4.1.1.35] | (RefSeq) valine--tRNA ligase isoform X1	--	--	uncharacterized protein LOC108985060 isoform X2 OS=Juglans regia OX=51240 GN=LOC108985060 PE=4 SV=1	S	Function unknown	RING finger protein 214 isoform 1 [Theobroma cacao]
L.us.o.m.scaffold123.44	11479744	InDel	CCAA	C	CCAA/C	4,12	CCAA/CCAA	11,0	CCAA/CCAA	3,0	C/C	0,7	1	0.25	0.75	UPSTREAM	EXON_ID:--	--	K08678|5.3e-16|gmx:100779584|K08678 UDP-glucuronate decarboxylase [EC:4.1.1.35] | (RefSeq) valine--tRNA ligase isoform X1	--	--	uncharacterized protein LOC108985060 isoform X2 OS=Juglans regia OX=51240 GN=LOC108985060 PE=4 SV=1	S	Function unknown	RING finger protein 214 isoform 1 [Theobroma cacao]
L.us.o.m.scaffold123.44	11480136	SNP	G	T	G/T	10,15	G/G	10,0	G/G	1,0	T/T	0,10	1	0.4	0.6	UPSTREAM	--	--	K08678|5.3e-16|gmx:100779584|K08678 UDP-glucuronate decarboxylase [EC:4.1.1.35] | (RefSeq) valine--tRNA ligase isoform X1	--	--	uncharacterized protein LOC108985060 isoform X2 OS=Juglans regia OX=51240 GN=LOC108985060 PE=4 SV=1	S	Function unknown	RING finger protein 214 isoform 1 [Theobroma cacao]
L.us.o.m.scaffold123.44	11480560	InDel	TA	T	TA/T	8,14	TA/TA	11,0	TA/TA	3,0	T/T	0,13	1	0.363636	0.636364	UPSTREAM	EXON_ID:--	--	K08678|5.3e-16|gmx:100779584|K08678 UDP-glucuronate decarboxylase [EC:4.1.1.35] | (RefSeq) valine--tRNA ligase isoform X1	--	--	uncharacterized protein LOC108985060 isoform X2 OS=Juglans regia OX=51240 GN=LOC108985060 PE=4 SV=1	S	Function unknown	RING finger protein 214 isoform 1 [Theobroma cacao]
L.us.o.m.scaffold123.44	11482239	SNP	T	C	T/C	9,5	T/T	7,0	T/T	20,0	C/C	0,14	1	0.642857	0.357143	NON_SYNONYMOUS_CODING	L167P	--	K08678|5.3e-16|gmx:100779584|K08678 UDP-glucuronate decarboxylase [EC:4.1.1.35] | (RefSeq) valine--tRNA ligase isoform X1	--	--	uncharacterized protein LOC108985060 isoform X2 OS=Juglans regia OX=51240 GN=LOC108985060 PE=4 SV=1	S	Function unknown	RING finger protein 214 isoform 1 [Theobroma cacao]
L.us.o.m.scaffold123.44	11482588	SNP	G	A	G/A	10,15	G/G	10,0	G/G	23,0	A/A	0,20	1	0.4	0.6	NON_SYNONYMOUS_CODING	A222T	--	K08678|5.3e-16|gmx:100779584|K08678 UDP-glucuronate decarboxylase [EC:4.1.1.35] | (RefSeq) valine--tRNA ligase isoform X1	--	--	uncharacterized protein LOC108985060 isoform X2 OS=Juglans regia OX=51240 GN=LOC108985060 PE=4 SV=1	S	Function unknown	RING finger protein 214 isoform 1 [Theobroma cacao]
L.us.o.m.scaffold123.45	11499260	SNP	C	T	C/T	9,13	C/C	15,0	C/C	18,0	T/T	0,8	1	0.409091	0.590909	UPSTREAM	--	Molecular Function: nucleic acid binding (GO:0003676);; Molecular Function: zinc ion binding (GO:0008270);;	K02111|1.1e-15|mdm:114822316|K02111 F-type H+/Na+-transporting ATPase subunit alpha [EC:7.1.2.2 7.2.2.1] | (RefSeq) LOW QUALITY PROTEIN: uncharacterized protein LOC114822316	--	--	Retrovirus-related Pol polyprotein from transposon TNT 1-94 OS=Vitis vinifera OX=29760 GN=POLX_792 PE=4 SV=1	--	--	PREDICTED: uncharacterized protein LOC104096354 [Nicotiana tomentosiformis]
L.us.o.m.scaffold123.45	11499682	SNP	A	G	A/G	6,12	A/A	15,0	A/A	22,0	G/G	0,11	1	0.333333	0.666667	UPSTREAM	--	Molecular Function: nucleic acid binding (GO:0003676);; Molecular Function: zinc ion binding (GO:0008270);;	K02111|1.1e-15|mdm:114822316|K02111 F-type H+/Na+-transporting ATPase subunit alpha [EC:7.1.2.2 7.2.2.1] | (RefSeq) LOW QUALITY PROTEIN: uncharacterized protein LOC114822316	--	--	Retrovirus-related Pol polyprotein from transposon TNT 1-94 OS=Vitis vinifera OX=29760 GN=POLX_792 PE=4 SV=1	--	--	PREDICTED: uncharacterized protein LOC104096354 [Nicotiana tomentosiformis]
L.us.o.m.scaffold123.45	11499700	SNP	T	C	T/C	4,12	T/T	14,0	T/T	29,0	C/C	0,11	1	0.25	0.75	UPSTREAM	--	Molecular Function: nucleic acid binding (GO:0003676);; Molecular Function: zinc ion binding (GO:0008270);;	K02111|1.1e-15|mdm:114822316|K02111 F-type H+/Na+-transporting ATPase subunit alpha [EC:7.1.2.2 7.2.2.1] | (RefSeq) LOW QUALITY PROTEIN: uncharacterized protein LOC114822316	--	--	Retrovirus-related Pol polyprotein from transposon TNT 1-94 OS=Vitis vinifera OX=29760 GN=POLX_792 PE=4 SV=1	--	--	PREDICTED: uncharacterized protein LOC104096354 [Nicotiana tomentosiformis]
L.us.o.m.scaffold123.45	11500240	SNP	G	A	G/A	6,13	G/G	11,0	G/G	38,0	A/A	0,12	1	0.315789	0.684211	UPSTREAM	--	Molecular Function: nucleic acid binding (GO:0003676);; Molecular Function: zinc ion binding (GO:0008270);;	K02111|1.1e-15|mdm:114822316|K02111 F-type H+/Na+-transporting ATPase subunit alpha [EC:7.1.2.2 7.2.2.1] | (RefSeq) LOW QUALITY PROTEIN: uncharacterized protein LOC114822316	--	--	Retrovirus-related Pol polyprotein from transposon TNT 1-94 OS=Vitis vinifera OX=29760 GN=POLX_792 PE=4 SV=1	--	--	PREDICTED: uncharacterized protein LOC104096354 [Nicotiana tomentosiformis]
L.us.o.m.scaffold123.45	11501978	SNP	A	C	A/C	2,12	A/C	10,2	A/A	10,0	C/C	0,20	0.833333	0.142857	0.690476	UPSTREAM	--	Molecular Function: nucleic acid binding (GO:0003676);; Molecular Function: zinc ion binding (GO:0008270);;	K02111|1.1e-15|mdm:114822316|K02111 F-type H+/Na+-transporting ATPase subunit alpha [EC:7.1.2.2 7.2.2.1] | (RefSeq) LOW QUALITY PROTEIN: uncharacterized protein LOC114822316	--	--	Retrovirus-related Pol polyprotein from transposon TNT 1-94 OS=Vitis vinifera OX=29760 GN=POLX_792 PE=4 SV=1	--	--	PREDICTED: uncharacterized protein LOC104096354 [Nicotiana tomentosiformis]
L.us.o.m.scaffold123.45	11503365	SNP	A	G	A/G	11,10	A/A	9,0	A/A	37,0	G/G	0,8	1	0.52381	0.47619	UPSTREAM	--	Molecular Function: nucleic acid binding (GO:0003676);; Molecular Function: zinc ion binding (GO:0008270);;	K02111|1.1e-15|mdm:114822316|K02111 F-type H+/Na+-transporting ATPase subunit alpha [EC:7.1.2.2 7.2.2.1] | (RefSeq) LOW QUALITY PROTEIN: uncharacterized protein LOC114822316	--	--	Retrovirus-related Pol polyprotein from transposon TNT 1-94 OS=Vitis vinifera OX=29760 GN=POLX_792 PE=4 SV=1	--	--	PREDICTED: uncharacterized protein LOC104096354 [Nicotiana tomentosiformis]
L.us.o.m.scaffold123.45	11503914	SNP	T	C	T/C	4,12	T/T	13,0	T/T	23,0	C/C	0,8	1	0.25	0.75	UPSTREAM	--	Molecular Function: nucleic acid binding (GO:0003676);; Molecular Function: zinc ion binding (GO:0008270);;	K02111|1.1e-15|mdm:114822316|K02111 F-type H+/Na+-transporting ATPase subunit alpha [EC:7.1.2.2 7.2.2.1] | (RefSeq) LOW QUALITY PROTEIN: uncharacterized protein LOC114822316	--	--	Retrovirus-related Pol polyprotein from transposon TNT 1-94 OS=Vitis vinifera OX=29760 GN=POLX_792 PE=4 SV=1	--	--	PREDICTED: uncharacterized protein LOC104096354 [Nicotiana tomentosiformis]
L.us.o.m.scaffold123.45	11504157	SNP	T	C	T/C	3,15	T/C	6,3	T/T	14,0	C/C	0,16	0.666667	0.166667	0.5	UPSTREAM	--	Molecular Function: nucleic acid binding (GO:0003676);; Molecular Function: zinc ion binding (GO:0008270);;	K02111|1.1e-15|mdm:114822316|K02111 F-type H+/Na+-transporting ATPase subunit alpha [EC:7.1.2.2 7.2.2.1] | (RefSeq) LOW QUALITY PROTEIN: uncharacterized protein LOC114822316	--	--	Retrovirus-related Pol polyprotein from transposon TNT 1-94 OS=Vitis vinifera OX=29760 GN=POLX_792 PE=4 SV=1	--	--	PREDICTED: uncharacterized protein LOC104096354 [Nicotiana tomentosiformis]
L.us.o.m.scaffold123.52	11549946	SNP	A	T	A/T	4,14	A/A	13,0	A/A	7,0	T/T	0,14	1	0.222222	0.777778	UPSTREAM	--	Biological Process: double-strand break repair via homologous recombination (GO:0000724);; Molecular Function: zinc ion binding (GO:0008270);; Molecular Function: ligase activity (GO:0016874);; Molecular Function: SUMO transferase activity (GO:0019789);; Cellular Component: Smc5-Smc6 complex (GO:0030915);;	K22756|1.1e-75|jre:109012836|K22756 E3 SUMO-protein ligase NSE2 [EC:2.3.2.-] | (RefSeq) E3 SUMO-protein ligase MMS21	Zinc-finger of the MIZ type in Nse subunit	E3 SUMO-protein ligase MMS21 OS=Arabidopsis thaliana OX=3702 GN=MMS21 PE=1 SV=1	E3 SUMO-protein ligase MMS21 OS=Juglans regia OX=51240 GN=LOC109012836 PE=3 SV=1	S	Function unknown	hypothetical protein JCGZ_15301 [Jatropha curcas]
L.us.o.m.scaffold123.52	11549985	SNP	C	T	C/T	6,14	C/C	12,0	C/C	4,0	T/T	0,16	1	0.3	0.7	UPSTREAM	--	Biological Process: double-strand break repair via homologous recombination (GO:0000724);; Molecular Function: zinc ion binding (GO:0008270);; Molecular Function: ligase activity (GO:0016874);; Molecular Function: SUMO transferase activity (GO:0019789);; Cellular Component: Smc5-Smc6 complex (GO:0030915);;	K22756|1.1e-75|jre:109012836|K22756 E3 SUMO-protein ligase NSE2 [EC:2.3.2.-] | (RefSeq) E3 SUMO-protein ligase MMS21	Zinc-finger of the MIZ type in Nse subunit	E3 SUMO-protein ligase MMS21 OS=Arabidopsis thaliana OX=3702 GN=MMS21 PE=1 SV=1	E3 SUMO-protein ligase MMS21 OS=Juglans regia OX=51240 GN=LOC109012836 PE=3 SV=1	S	Function unknown	hypothetical protein JCGZ_15301 [Jatropha curcas]
L.us.o.m.scaffold123.52	11550035	SNP	T	C	T/C	6,7	T/C	12,1	T/T	8,0	C/C	0,16	0.923077	0.461538	0.461538	UPSTREAM	--	Biological Process: double-strand break repair via homologous recombination (GO:0000724);; Molecular Function: zinc ion binding (GO:0008270);; Molecular Function: ligase activity (GO:0016874);; Molecular Function: SUMO transferase activity (GO:0019789);; Cellular Component: Smc5-Smc6 complex (GO:0030915);;	K22756|1.1e-75|jre:109012836|K22756 E3 SUMO-protein ligase NSE2 [EC:2.3.2.-] | (RefSeq) E3 SUMO-protein ligase MMS21	Zinc-finger of the MIZ type in Nse subunit	E3 SUMO-protein ligase MMS21 OS=Arabidopsis thaliana OX=3702 GN=MMS21 PE=1 SV=1	E3 SUMO-protein ligase MMS21 OS=Juglans regia OX=51240 GN=LOC109012836 PE=3 SV=1	S	Function unknown	hypothetical protein JCGZ_15301 [Jatropha curcas]
L.us.o.m.scaffold123.53	11552874	SNP	T	C	T/C	11,13	T/C	9,6	T/T	15,0	C/C	0,10	0.6	0.458333	0.141667	UPSTREAM	--	--	K14400|1.9e-11|qsu:111982967|K14400 pre-mRNA cleavage complex 2 protein Pcf11 | (RefSeq) LOW QUALITY PROTEIN: uncharacterized protein LOC111982967	Plant mobile domain	Protein MAINTENANCE OF MERISTEMS OS=Arabidopsis thaliana OX=3702 GN=MAIN PE=1 SV=1	PMD domain-containing protein OS=Corchorus capsularis OX=210143 GN=CCACVL1_20265 PE=4 SV=1	--	--	putative reverse transcriptase [Linum usitatissimum]
L.us.o.m.scaffold123.53	11554824	SNP	C	T	C/T	9,5	C/T	9,2	C/C	24,0	T/T	0,14	0.818182	0.642857	0.175325	UPSTREAM	--	--	K14400|1.9e-11|qsu:111982967|K14400 pre-mRNA cleavage complex 2 protein Pcf11 | (RefSeq) LOW QUALITY PROTEIN: uncharacterized protein LOC111982967	Plant mobile domain	Protein MAINTENANCE OF MERISTEMS OS=Arabidopsis thaliana OX=3702 GN=MAIN PE=1 SV=1	PMD domain-containing protein OS=Corchorus capsularis OX=210143 GN=CCACVL1_20265 PE=4 SV=1	--	--	putative reverse transcriptase [Linum usitatissimum]
L.us.o.m.scaffold123.53	11555476	SNP	T	G	T/G	3,13	T/T	13,0	T/T	16,0	G/G	0,8	1	0.1875	0.8125	UPSTREAM	--	--	K14400|1.9e-11|qsu:111982967|K14400 pre-mRNA cleavage complex 2 protein Pcf11 | (RefSeq) LOW QUALITY PROTEIN: uncharacterized protein LOC111982967	Plant mobile domain	Protein MAINTENANCE OF MERISTEMS OS=Arabidopsis thaliana OX=3702 GN=MAIN PE=1 SV=1	PMD domain-containing protein OS=Corchorus capsularis OX=210143 GN=CCACVL1_20265 PE=4 SV=1	--	--	putative reverse transcriptase [Linum usitatissimum]
L.us.o.m.scaffold123.53	11556535	SNP	A	C	A/C	6,14	A/C	10,2	A/A	12,0	C/C	0,16	0.833333	0.3	0.533333	UPSTREAM	--	--	K14400|1.9e-11|qsu:111982967|K14400 pre-mRNA cleavage complex 2 protein Pcf11 | (RefSeq) LOW QUALITY PROTEIN: uncharacterized protein LOC111982967	Plant mobile domain	Protein MAINTENANCE OF MERISTEMS OS=Arabidopsis thaliana OX=3702 GN=MAIN PE=1 SV=1	PMD domain-containing protein OS=Corchorus capsularis OX=210143 GN=CCACVL1_20265 PE=4 SV=1	--	--	putative reverse transcriptase [Linum usitatissimum]
L.us.o.m.scaffold123.54	11557357	SNP	T	C	T/C	7,9	T/C	14,3	T/T	26,0	C/C	0,11	0.823529	0.4375	0.386029	UPSTREAM	--	Molecular Function: DNA binding (GO:0003677);; Molecular Function: protein dimerization activity (GO:0046983);;	K19984|3.2e-73|psom:113272286|K19984 exocyst complex component 5 | (RefSeq) uncharacterized protein LOC113272286	hAT family C-terminal dimerisation region	Putative AC transposase OS=Zea mays OX=4577 PE=2 SV=2	BED-type domain-containing protein (Fragment) OS=Spinacia oleracea OX=3562 GN=SOVF_185310 PE=4 SV=1	L	Replication, recombination and repair	PREDICTED: zinc finger BED domain-containing protein RICESLEEPER 2-like [Beta vulgaris subsp. vulgaris]
L.us.o.m.scaffold123.54	11557974	SNP	G	C	G/C	3,7	G/C	12,2	G/G	14,0	C/C	0,11	0.857143	0.3	0.557143	UPSTREAM	--	Molecular Function: DNA binding (GO:0003677);; Molecular Function: protein dimerization activity (GO:0046983);;	K19984|3.2e-73|psom:113272286|K19984 exocyst complex component 5 | (RefSeq) uncharacterized protein LOC113272286	hAT family C-terminal dimerisation region	Putative AC transposase OS=Zea mays OX=4577 PE=2 SV=2	BED-type domain-containing protein (Fragment) OS=Spinacia oleracea OX=3562 GN=SOVF_185310 PE=4 SV=1	L	Replication, recombination and repair	PREDICTED: zinc finger BED domain-containing protein RICESLEEPER 2-like [Beta vulgaris subsp. vulgaris]
L.us.o.m.scaffold123.54	11558393	SNP	A	G	A/G	8,10	A/A	20,0	A/A	10,0	G/G	0,11	1	0.444444	0.555556	UPSTREAM	--	Molecular Function: DNA binding (GO:0003677);; Molecular Function: protein dimerization activity (GO:0046983);;	K19984|3.2e-73|psom:113272286|K19984 exocyst complex component 5 | (RefSeq) uncharacterized protein LOC113272286	hAT family C-terminal dimerisation region	Putative AC transposase OS=Zea mays OX=4577 PE=2 SV=2	BED-type domain-containing protein (Fragment) OS=Spinacia oleracea OX=3562 GN=SOVF_185310 PE=4 SV=1	L	Replication, recombination and repair	PREDICTED: zinc finger BED domain-containing protein RICESLEEPER 2-like [Beta vulgaris subsp. vulgaris]
L.us.o.m.scaffold123.54	11558631	SNP	A	G	A/G	3,9	A/G	17,5	A/A	13,0	G/G	0,10	0.772727	0.25	0.522727	UPSTREAM	--	Molecular Function: DNA binding (GO:0003677);; Molecular Function: protein dimerization activity (GO:0046983);;	K19984|3.2e-73|psom:113272286|K19984 exocyst complex component 5 | (RefSeq) uncharacterized protein LOC113272286	hAT family C-terminal dimerisation region	Putative AC transposase OS=Zea mays OX=4577 PE=2 SV=2	BED-type domain-containing protein (Fragment) OS=Spinacia oleracea OX=3562 GN=SOVF_185310 PE=4 SV=1	L	Replication, recombination and repair	PREDICTED: zinc finger BED domain-containing protein RICESLEEPER 2-like [Beta vulgaris subsp. vulgaris]
L.us.o.m.scaffold123.54	11558760	SNP	A	G	A/G	5,8	A/G	19,3	A/A	18,0	G/G	0,8	0.863636	0.384615	0.479021	UPSTREAM	--	Molecular Function: DNA binding (GO:0003677);; Molecular Function: protein dimerization activity (GO:0046983);;	K19984|3.2e-73|psom:113272286|K19984 exocyst complex component 5 | (RefSeq) uncharacterized protein LOC113272286	hAT family C-terminal dimerisation region	Putative AC transposase OS=Zea mays OX=4577 PE=2 SV=2	BED-type domain-containing protein (Fragment) OS=Spinacia oleracea OX=3562 GN=SOVF_185310 PE=4 SV=1	L	Replication, recombination and repair	PREDICTED: zinc finger BED domain-containing protein RICESLEEPER 2-like [Beta vulgaris subsp. vulgaris]
L.us.o.m.scaffold123.54	11558847	SNP	T	C	T/C	3,10	T/C	13,3	T/T	9,0	C/C	0,11	0.8125	0.230769	0.581731	UPSTREAM	--	Molecular Function: DNA binding (GO:0003677);; Molecular Function: protein dimerization activity (GO:0046983);;	K19984|3.2e-73|psom:113272286|K19984 exocyst complex component 5 | (RefSeq) uncharacterized protein LOC113272286	hAT family C-terminal dimerisation region	Putative AC transposase OS=Zea mays OX=4577 PE=2 SV=2	BED-type domain-containing protein (Fragment) OS=Spinacia oleracea OX=3562 GN=SOVF_185310 PE=4 SV=1	L	Replication, recombination and repair	PREDICTED: zinc finger BED domain-containing protein RICESLEEPER 2-like [Beta vulgaris subsp. vulgaris]
L.us.o.m.scaffold123.54	11559223	SNP	A	C	A/C	5,8	A/A	12,0	A/A	7,0	C/C	0,11	1	0.384615	0.615385	UPSTREAM	--	Molecular Function: DNA binding (GO:0003677);; Molecular Function: protein dimerization activity (GO:0046983);;	K19984|3.2e-73|psom:113272286|K19984 exocyst complex component 5 | (RefSeq) uncharacterized protein LOC113272286	hAT family C-terminal dimerisation region	Putative AC transposase OS=Zea mays OX=4577 PE=2 SV=2	BED-type domain-containing protein (Fragment) OS=Spinacia oleracea OX=3562 GN=SOVF_185310 PE=4 SV=1	L	Replication, recombination and repair	PREDICTED: zinc finger BED domain-containing protein RICESLEEPER 2-like [Beta vulgaris subsp. vulgaris]
L.us.o.m.scaffold123.54	11559521	SNP	C	T	C/T	2,13	C/C	7,0	C/C	17,0	T/T	0,12	1	0.133333	0.866667	UPSTREAM	--	Molecular Function: DNA binding (GO:0003677);; Molecular Function: protein dimerization activity (GO:0046983);;	K19984|3.2e-73|psom:113272286|K19984 exocyst complex component 5 | (RefSeq) uncharacterized protein LOC113272286	hAT family C-terminal dimerisation region	Putative AC transposase OS=Zea mays OX=4577 PE=2 SV=2	BED-type domain-containing protein (Fragment) OS=Spinacia oleracea OX=3562 GN=SOVF_185310 PE=4 SV=1	L	Replication, recombination and repair	PREDICTED: zinc finger BED domain-containing protein RICESLEEPER 2-like [Beta vulgaris subsp. vulgaris]
L.us.o.m.scaffold123.54	11560537	SNP	C	T	C/T	8,17	C/C	7,0	C/C	16,0	T/T	0,12	1	0.32	0.68	UPSTREAM	--	Molecular Function: DNA binding (GO:0003677);; Molecular Function: protein dimerization activity (GO:0046983);;	K19984|3.2e-73|psom:113272286|K19984 exocyst complex component 5 | (RefSeq) uncharacterized protein LOC113272286	hAT family C-terminal dimerisation region	Putative AC transposase OS=Zea mays OX=4577 PE=2 SV=2	BED-type domain-containing protein (Fragment) OS=Spinacia oleracea OX=3562 GN=SOVF_185310 PE=4 SV=1	L	Replication, recombination and repair	PREDICTED: zinc finger BED domain-containing protein RICESLEEPER 2-like [Beta vulgaris subsp. vulgaris]
L.us.o.m.scaffold123.54	11560614	SNP	A	T	A/T	5,18	A/A	6,0	A/A	19,0	T/T	0,15	1	0.217391	0.782609	UPSTREAM	--	Molecular Function: DNA binding (GO:0003677);; Molecular Function: protein dimerization activity (GO:0046983);;	K19984|3.2e-73|psom:113272286|K19984 exocyst complex component 5 | (RefSeq) uncharacterized protein LOC113272286	hAT family C-terminal dimerisation region	Putative AC transposase OS=Zea mays OX=4577 PE=2 SV=2	BED-type domain-containing protein (Fragment) OS=Spinacia oleracea OX=3562 GN=SOVF_185310 PE=4 SV=1	L	Replication, recombination and repair	PREDICTED: zinc finger BED domain-containing protein RICESLEEPER 2-like [Beta vulgaris subsp. vulgaris]
L.us.o.m.scaffold123.54	11562593	SNP	A	G	A/G	14,14	A/G	15,2	A/A	16,0	G/G	0,14	0.882353	0.5	0.382353	NON_SYNONYMOUS_CODING	K212E	Molecular Function: DNA binding (GO:0003677);; Molecular Function: protein dimerization activity (GO:0046983);;	K19984|3.2e-73|psom:113272286|K19984 exocyst complex component 5 | (RefSeq) uncharacterized protein LOC113272286	hAT family C-terminal dimerisation region	Putative AC transposase OS=Zea mays OX=4577 PE=2 SV=2	BED-type domain-containing protein (Fragment) OS=Spinacia oleracea OX=3562 GN=SOVF_185310 PE=4 SV=1	L	Replication, recombination and repair	PREDICTED: zinc finger BED domain-containing protein RICESLEEPER 2-like [Beta vulgaris subsp. vulgaris]
L.us.o.m.scaffold123.55	11579933	SNP	T	C	T/C	3,12	T/T	12,0	T/T	18,0	C/C	0,16	1	0.2	0.8	UPSTREAM	--	--
L.us.o.m.scaffold123.55	11580465	SNP	A	T	A/T	4,13	A/A	9,0	A/A	4,0	T/T	0,17	1	0.235294	0.764706	UPSTREAM	--	--
L.us.o.m.scaffold123.55	11581011	InDel	G	GA	G/GA	9,10	G/GA	12,2	G/G	5,0	GA/GA	0,10	0.857143	0.473684	0.383459	UPSTREAM	EXON_ID:--	--
L.us.o.m.scaffold123.56	11617155	SNP	T	C	T/C	5,8	T/T	9,0	T/T	18,0	C/C	0,7	1	0.384615	0.615385	UPSTREAM	--	--
L.us.o.m.scaffold123.56	11617492	SNP	A	G	A/G	7,12	A/A	7,0	A/A	20,0	G/G	0,6	1	0.368421	0.631579	UPSTREAM	--	--
L.us.o.m.scaffold123.56	11617688	SNP	T	C	T/C	3,9	T/T	12,0	T/T	8,0	C/C	0,8	1	0.25	0.75	UPSTREAM	--	--
L.us.o.m.scaffold123.56	11617804	InDel	T	TG	T/TG	7,12	T/T	18,0	T/T	13,0	TG/TG	0,11	1	0.368421	0.631579	UPSTREAM	EXON_ID:--	--
L.us.o.m.scaffold123.56	11618053	SNP	T	C	T/C	7,12	T/T	16,0	T/T	5,0	C/C	0,10	1	0.368421	0.631579	UPSTREAM	--	--
L.us.o.m.scaffold123.56	11619063	SNP	G	A	G/A	11,9	G/G	14,0	G/G	12,0	A/A	0,12	1	0.55	0.45	UPSTREAM	--	--
L.us.o.m.scaffold123.56	11619228	SNP	A	G	A/G	10,18	A/A	21,0	A/A	17,0	G/G	0,8	1	0.357143	0.642857	UPSTREAM	--	--
L.us.o.m.scaffold123.56	11619685	SNP	A	T	A/T	4,6	A/A	19,0	A/A	14,0	T/T	0,10	1	0.4	0.6	UPSTREAM	--	--
L.us.o.m.scaffold123.56	11621031	SNP	C	G	C/G	5,12	C/C	11,0	C/C	18,0	G/G	0,10	1	0.294118	0.705882	UPSTREAM	--	--
L.us.o.m.scaffold123.56	11621721	SNP	G	A	G/A	10,13	G/G	15,0	G/G	20,0	A/A	0,23	1	0.434783	0.565217	UPSTREAM	--	--
L.us.o.m.scaffold123.58	11630677	SNP	G	A	G/A	11,8	G/G	9,0	G/G	18,0	A/A	0,9	1	0.578947	0.421053	NON_SYNONYMOUS_CODING	D2N	Molecular Function: molecular_function (GO:0003674);; Molecular Function: nucleic acid binding (GO:0003676);; Molecular Function: DNA binding (GO:0003677);; Molecular Function: DNA-binding transcription factor activity (GO:0003700);; Molecular Function: binding (GO:0005488);; Cellular Component: nucleus (GO:0005634);; Biological Process: regulation of transcription, DNA-templated (GO:0006355);; B…	K22756|2.8e-23|nto:104088813|K22756 E3 SUMO-protein ligase NSE2 [EC:2.3.2.-] | (RefSeq) E3 SUMO-protein ligase MMS21 isoform X1	Homeodomain	Homeobox-leucine zipper protein ATHB-52 OS=Arabidopsis thaliana OX=3702 GN=ATHB-52 PE=2 SV=1	Homeobox domain-containing protein OS=Jatropha curcas OX=180498 GN=JCGZ_15302 PE=4 SV=1	K	Transcription	hypothetical protein JCGZ_15302 [Jatropha curcas]
L.us.o.m.scaffold123.58	11631833	SNP	A	C	A/C	7,9	A/A	15,0	A/A	23,0	C/C	0,7	1	0.4375	0.5625	NON_SYNONYMOUS_CODING	M38L	Molecular Function: molecular_function (GO:0003674);; Molecular Function: nucleic acid binding (GO:0003676);; Molecular Function: DNA binding (GO:0003677);; Molecular Function: DNA-binding transcription factor activity (GO:0003700);; Molecular Function: binding (GO:0005488);; Cellular Component: nucleus (GO:0005634);; Biological Process: regulation of transcription, DNA-templated (GO:0006355);; B…	K22756|2.8e-23|nto:104088813|K22756 E3 SUMO-protein ligase NSE2 [EC:2.3.2.-] | (RefSeq) E3 SUMO-protein ligase MMS21 isoform X1	Homeodomain	Homeobox-leucine zipper protein ATHB-52 OS=Arabidopsis thaliana OX=3702 GN=ATHB-52 PE=2 SV=1	Homeobox domain-containing protein OS=Jatropha curcas OX=180498 GN=JCGZ_15302 PE=4 SV=1	K	Transcription	hypothetical protein JCGZ_15302 [Jatropha curcas]
L.us.o.m.scaffold123.59	11661103	SNP	C	T	C/T	5,7	C/C	13,0	C/C	24,0	T/T	0,10	1	0.416667	0.583333	UPSTREAM	--	Molecular Function: oxidoreductase activity (GO:0016491);;	K23164|3.8e-162|pop:7485137|K23164 reticulon-4-interacting protein 1, mitochondrial | (RefSeq) reticulon-4-interacting protein 1, mitochondrial	Zinc-binding dehydrogenase	Reticulon-4-interacting protein 1, mitochondrial OS=Bos taurus OX=9913 GN=RTN4IP1 PE=2 SV=1	Oxidoreductase family protein OS=Populus alba OX=43335 GN=D5086_0000119170 PE=4 SV=1	C	Energy production and conversion	oxidoreductase family protein [Populus trichocarpa]
L.us.o.m.scaffold123.59	11661971	SNP	A	G	A/G	5,6	A/A	12,0	A/A	25,0	G/G	0,10	1	0.454545	0.545455	UPSTREAM	--	Molecular Function: oxidoreductase activity (GO:0016491);;	K23164|3.8e-162|pop:7485137|K23164 reticulon-4-interacting protein 1, mitochondrial | (RefSeq) reticulon-4-interacting protein 1, mitochondrial	Zinc-binding dehydrogenase	Reticulon-4-interacting protein 1, mitochondrial OS=Bos taurus OX=9913 GN=RTN4IP1 PE=2 SV=1	Oxidoreductase family protein OS=Populus alba OX=43335 GN=D5086_0000119170 PE=4 SV=1	C	Energy production and conversion	oxidoreductase family protein [Populus trichocarpa]
L.us.o.m.scaffold123.59	11662699	SNP	C	T	C/T	4,10	C/C	23,0	C/C	26,0	T/T	0,9	1	0.285714	0.714286	UPSTREAM	--	Molecular Function: oxidoreductase activity (GO:0016491);;	K23164|3.8e-162|pop:7485137|K23164 reticulon-4-interacting protein 1, mitochondrial | (RefSeq) reticulon-4-interacting protein 1, mitochondrial	Zinc-binding dehydrogenase	Reticulon-4-interacting protein 1, mitochondrial OS=Bos taurus OX=9913 GN=RTN4IP1 PE=2 SV=1	Oxidoreductase family protein OS=Populus alba OX=43335 GN=D5086_0000119170 PE=4 SV=1	C	Energy production and conversion	oxidoreductase family protein [Populus trichocarpa]
L.us.o.m.scaffold123.59	11664478	SNP	T	C	T/C	7,14	T/T	17,0	T/T	15,0	C/C	0,16	1	0.333333	0.666667	UPSTREAM	--	Molecular Function: oxidoreductase activity (GO:0016491);;	K23164|3.8e-162|pop:7485137|K23164 reticulon-4-interacting protein 1, mitochondrial | (RefSeq) reticulon-4-interacting protein 1, mitochondrial	Zinc-binding dehydrogenase	Reticulon-4-interacting protein 1, mitochondrial OS=Bos taurus OX=9913 GN=RTN4IP1 PE=2 SV=1	Oxidoreductase family protein OS=Populus alba OX=43335 GN=D5086_0000119170 PE=4 SV=1	C	Energy production and conversion	oxidoreductase family protein [Populus trichocarpa]
L.us.o.m.scaffold123.59	11664604	SNP	G	A	G/A	10,16	G/G	10,0	G/G	17,0	A/A	0,17	1	0.384615	0.615385	UPSTREAM	--	Molecular Function: oxidoreductase activity (GO:0016491);;	K23164|3.8e-162|pop:7485137|K23164 reticulon-4-interacting protein 1, mitochondrial | (RefSeq) reticulon-4-interacting protein 1, mitochondrial	Zinc-binding dehydrogenase	Reticulon-4-interacting protein 1, mitochondrial OS=Bos taurus OX=9913 GN=RTN4IP1 PE=2 SV=1	Oxidoreductase family protein OS=Populus alba OX=43335 GN=D5086_0000119170 PE=4 SV=1	C	Energy production and conversion	oxidoreductase family protein [Populus trichocarpa]
L.us.o.m.scaffold123.59	11664625	SNP	C	T	C/T	8,15	C/C	9,0	C/C	16,0	T/T	0,17	1	0.347826	0.652174	UPSTREAM	--	Molecular Function: oxidoreductase activity (GO:0016491);;	K23164|3.8e-162|pop:7485137|K23164 reticulon-4-interacting protein 1, mitochondrial | (RefSeq) reticulon-4-interacting protein 1, mitochondrial	Zinc-binding dehydrogenase	Reticulon-4-interacting protein 1, mitochondrial OS=Bos taurus OX=9913 GN=RTN4IP1 PE=2 SV=1	Oxidoreductase family protein OS=Populus alba OX=43335 GN=D5086_0000119170 PE=4 SV=1	C	Energy production and conversion	oxidoreductase family protein [Populus trichocarpa]
L.us.o.m.scaffold123.59	11664703	SNP	C	T	C/T	9,14	C/C	7,0	C/C	18,0	T/T	0,15	1	0.391304	0.608696	UPSTREAM	--	Molecular Function: oxidoreductase activity (GO:0016491);;	K23164|3.8e-162|pop:7485137|K23164 reticulon-4-interacting protein 1, mitochondrial | (RefSeq) reticulon-4-interacting protein 1, mitochondrial	Zinc-binding dehydrogenase	Reticulon-4-interacting protein 1, mitochondrial OS=Bos taurus OX=9913 GN=RTN4IP1 PE=2 SV=1	Oxidoreductase family protein OS=Populus alba OX=43335 GN=D5086_0000119170 PE=4 SV=1	C	Energy production and conversion	oxidoreductase family protein [Populus trichocarpa]
L.us.o.m.scaffold123.61	11685824	SNP	C	T	C/T	10,12	C/C	10,0	C/C	11,0	T/T	0,13	1	0.454545	0.545455	UPSTREAM	--	Molecular Function: UDP-glucose 4-epimerase activity (GO:0003978);; Biological Process: galactose metabolic process (GO:0006012);;	K12448|2.9e-211|jcu:105636794|K12448 UDP-arabinose 4-epimerase [EC:5.1.3.5] | (RefSeq) UDP-arabinose 4-epimerase 1	GDP-mannose 4,6 dehydratase	UDP-arabinose 4-epimerase 1 OS=Arabidopsis thaliana OX=3702 GN=MUR4 PE=1 SV=1	NAD(P)-bd_dom domain-containing protein OS=Populus trichocarpa OX=3694 GN=POPTR_001G459700 PE=4 SV=1	G	Carbohydrate transport and metabolism	MURUS 4 family protein [Populus trichocarpa]
L.us.o.m.scaffold123.61	11685857	SNP	C	T	C/T	6,11	C/C	7,0	C/C	10,0	T/T	0,8	1	0.352941	0.647059	UPSTREAM	--	Molecular Function: UDP-glucose 4-epimerase activity (GO:0003978);; Biological Process: galactose metabolic process (GO:0006012);;	K12448|2.9e-211|jcu:105636794|K12448 UDP-arabinose 4-epimerase [EC:5.1.3.5] | (RefSeq) UDP-arabinose 4-epimerase 1	GDP-mannose 4,6 dehydratase	UDP-arabinose 4-epimerase 1 OS=Arabidopsis thaliana OX=3702 GN=MUR4 PE=1 SV=1	NAD(P)-bd_dom domain-containing protein OS=Populus trichocarpa OX=3694 GN=POPTR_001G459700 PE=4 SV=1	G	Carbohydrate transport and metabolism	MURUS 4 family protein [Populus trichocarpa]
L.us.o.m.scaffold123.61	11686122	SNP	T	C	T/C	8,11	T/T	10,0	T/T	13,0	C/C	0,10	1	0.421053	0.578947	UPSTREAM	--	Molecular Function: UDP-glucose 4-epimerase activity (GO:0003978);; Biological Process: galactose metabolic process (GO:0006012);;	K12448|2.9e-211|jcu:105636794|K12448 UDP-arabinose 4-epimerase [EC:5.1.3.5] | (RefSeq) UDP-arabinose 4-epimerase 1	GDP-mannose 4,6 dehydratase	UDP-arabinose 4-epimerase 1 OS=Arabidopsis thaliana OX=3702 GN=MUR4 PE=1 SV=1	NAD(P)-bd_dom domain-containing protein OS=Populus trichocarpa OX=3694 GN=POPTR_001G459700 PE=4 SV=1	G	Carbohydrate transport and metabolism	MURUS 4 family protein [Populus trichocarpa]
L.us.o.m.scaffold123.61	11686183	SNP	T	C	T/C	7,10	T/T	16,0	T/T	13,0	C/C	0,13	1	0.411765	0.588235	UPSTREAM	--	Molecular Function: UDP-glucose 4-epimerase activity (GO:0003978);; Biological Process: galactose metabolic process (GO:0006012);;	K12448|2.9e-211|jcu:105636794|K12448 UDP-arabinose 4-epimerase [EC:5.1.3.5] | (RefSeq) UDP-arabinose 4-epimerase 1	GDP-mannose 4,6 dehydratase	UDP-arabinose 4-epimerase 1 OS=Arabidopsis thaliana OX=3702 GN=MUR4 PE=1 SV=1	NAD(P)-bd_dom domain-containing protein OS=Populus trichocarpa OX=3694 GN=POPTR_001G459700 PE=4 SV=1	G	Carbohydrate transport and metabolism	MURUS 4 family protein [Populus trichocarpa]
L.us.o.m.scaffold123.61	11686321	SNP	C	T	C/T	5,9	C/C	14,0	C/C	11,0	T/T	0,6	1	0.357143	0.642857	UPSTREAM	--	Molecular Function: UDP-glucose 4-epimerase activity (GO:0003978);; Biological Process: galactose metabolic process (GO:0006012);;	K12448|2.9e-211|jcu:105636794|K12448 UDP-arabinose 4-epimerase [EC:5.1.3.5] | (RefSeq) UDP-arabinose 4-epimerase 1	GDP-mannose 4,6 dehydratase	UDP-arabinose 4-epimerase 1 OS=Arabidopsis thaliana OX=3702 GN=MUR4 PE=1 SV=1	NAD(P)-bd_dom domain-containing protein OS=Populus trichocarpa OX=3694 GN=POPTR_001G459700 PE=4 SV=1	G	Carbohydrate transport and metabolism	MURUS 4 family protein [Populus trichocarpa]
L.us.o.m.scaffold123.61	11687157	SNP	C	G	C/G	3,10	C/C	10,0	C/C	17,0	G/G	0,12	1	0.230769	0.769231	UPSTREAM	--	Molecular Function: UDP-glucose 4-epimerase activity (GO:0003978);; Biological Process: galactose metabolic process (GO:0006012);;	K12448|2.9e-211|jcu:105636794|K12448 UDP-arabinose 4-epimerase [EC:5.1.3.5] | (RefSeq) UDP-arabinose 4-epimerase 1	GDP-mannose 4,6 dehydratase	UDP-arabinose 4-epimerase 1 OS=Arabidopsis thaliana OX=3702 GN=MUR4 PE=1 SV=1	NAD(P)-bd_dom domain-containing protein OS=Populus trichocarpa OX=3694 GN=POPTR_001G459700 PE=4 SV=1	G	Carbohydrate transport and metabolism	MURUS 4 family protein [Populus trichocarpa]
L.us.o.m.scaffold123.62	11711695	SNP	T	G	T/G	7,17	T/G	7,2	T/T	9,0	G/G	0,10	0.777778	0.291667	0.486111	UPSTREAM	--	Biological Process: mRNA splicing, via spliceosome (GO:0000398);; Cellular Component: U5 snRNP (GO:0005682);; Cellular Component: U1 snRNP (GO:0005685);; Cellular Component: U2 snRNP (GO:0005686);; Cellular Component: U4 snRNP (GO:0005687);; Cellular Component: cytoplasm (GO:0005737);; Cellular Component: U4/U6 x U5 tri-snRNP complex (GO:0046540);; Cellular Component: U2-type prespliceosome (GO:0…	K11086|4.5e-118|pop:18095770|K11086 small nuclear ribonucleoprotein B and B' | (RefSeq) small nuclear ribonucleoprotein-associated protein B'	LSM domain	Small nuclear ribonucleoprotein-associated protein B&apos; OS=Gallus gallus OX=9031 GN=SNRPB PE=2 SV=1	Sm domain-containing protein OS=Populus trichocarpa OX=3694 GN=POPTR_001G440100 PE=3 SV=1	A	RNA processing and modification	hypothetical protein POPTR_0001s43060g [Populus trichocarpa]
L.us.o.m.scaffold123.62	11711917	SNP	C	T	C/T	2,22	C/C	13,0	C/C	8,0	T/T	0,14	1	0.0833333	0.916667	UPSTREAM	--	Biological Process: mRNA splicing, via spliceosome (GO:0000398);; Cellular Component: U5 snRNP (GO:0005682);; Cellular Component: U1 snRNP (GO:0005685);; Cellular Component: U2 snRNP (GO:0005686);; Cellular Component: U4 snRNP (GO:0005687);; Cellular Component: cytoplasm (GO:0005737);; Cellular Component: U4/U6 x U5 tri-snRNP complex (GO:0046540);; Cellular Component: U2-type prespliceosome (GO:0…	K11086|4.5e-118|pop:18095770|K11086 small nuclear ribonucleoprotein B and B' | (RefSeq) small nuclear ribonucleoprotein-associated protein B'	LSM domain	Small nuclear ribonucleoprotein-associated protein B&apos; OS=Gallus gallus OX=9031 GN=SNRPB PE=2 SV=1	Sm domain-containing protein OS=Populus trichocarpa OX=3694 GN=POPTR_001G440100 PE=3 SV=1	A	RNA processing and modification	hypothetical protein POPTR_0001s43060g [Populus trichocarpa]
L.us.o.m.scaffold123.62	11712104	SNP	C	T	C/T	6,10	C/C	20,0	C/C	25,0	T/T	0,11	1	0.375	0.625	UPSTREAM	--	Biological Process: mRNA splicing, via spliceosome (GO:0000398);; Cellular Component: U5 snRNP (GO:0005682);; Cellular Component: U1 snRNP (GO:0005685);; Cellular Component: U2 snRNP (GO:0005686);; Cellular Component: U4 snRNP (GO:0005687);; Cellular Component: cytoplasm (GO:0005737);; Cellular Component: U4/U6 x U5 tri-snRNP complex (GO:0046540);; Cellular Component: U2-type prespliceosome (GO:0…	K11086|4.5e-118|pop:18095770|K11086 small nuclear ribonucleoprotein B and B' | (RefSeq) small nuclear ribonucleoprotein-associated protein B'	LSM domain	Small nuclear ribonucleoprotein-associated protein B&apos; OS=Gallus gallus OX=9031 GN=SNRPB PE=2 SV=1	Sm domain-containing protein OS=Populus trichocarpa OX=3694 GN=POPTR_001G440100 PE=3 SV=1	A	RNA processing and modification	hypothetical protein POPTR_0001s43060g [Populus trichocarpa]
L.us.o.m.scaffold123.62	11713034	SNP	G	C	G/C	7,10	G/G	13,0	G/G	25,0	C/C	0,13	1	0.411765	0.588235	UPSTREAM	--	Biological Process: mRNA splicing, via spliceosome (GO:0000398);; Cellular Component: U5 snRNP (GO:0005682);; Cellular Component: U1 snRNP (GO:0005685);; Cellular Component: U2 snRNP (GO:0005686);; Cellular Component: U4 snRNP (GO:0005687);; Cellular Component: cytoplasm (GO:0005737);; Cellular Component: U4/U6 x U5 tri-snRNP complex (GO:0046540);; Cellular Component: U2-type prespliceosome (GO:0…	K11086|4.5e-118|pop:18095770|K11086 small nuclear ribonucleoprotein B and B' | (RefSeq) small nuclear ribonucleoprotein-associated protein B'	LSM domain	Small nuclear ribonucleoprotein-associated protein B&apos; OS=Gallus gallus OX=9031 GN=SNRPB PE=2 SV=1	Sm domain-containing protein OS=Populus trichocarpa OX=3694 GN=POPTR_001G440100 PE=3 SV=1	A	RNA processing and modification	hypothetical protein POPTR_0001s43060g [Populus trichocarpa]
L.us.o.m.scaffold123.62	11713056	SNP	C	A	C/A	8,9	C/C	13,0	C/C	28,0	A/A	0,14	1	0.470588	0.529412	UPSTREAM	--	Biological Process: mRNA splicing, via spliceosome (GO:0000398);; Cellular Component: U5 snRNP (GO:0005682);; Cellular Component: U1 snRNP (GO:0005685);; Cellular Component: U2 snRNP (GO:0005686);; Cellular Component: U4 snRNP (GO:0005687);; Cellular Component: cytoplasm (GO:0005737);; Cellular Component: U4/U6 x U5 tri-snRNP complex (GO:0046540);; Cellular Component: U2-type prespliceosome (GO:0…	K11086|4.5e-118|pop:18095770|K11086 small nuclear ribonucleoprotein B and B' | (RefSeq) small nuclear ribonucleoprotein-associated protein B'	LSM domain	Small nuclear ribonucleoprotein-associated protein B&apos; OS=Gallus gallus OX=9031 GN=SNRPB PE=2 SV=1	Sm domain-containing protein OS=Populus trichocarpa OX=3694 GN=POPTR_001G440100 PE=3 SV=1	A	RNA processing and modification	hypothetical protein POPTR_0001s43060g [Populus trichocarpa]
L.us.o.m.scaffold123.62	11713849	SNP	T	A	T/A	2,14	T/A	12,3	T/T	11,0	A/A	0,9	0.8	0.125	0.675	UPSTREAM	--	Biological Process: mRNA splicing, via spliceosome (GO:0000398);; Cellular Component: U5 snRNP (GO:0005682);; Cellular Component: U1 snRNP (GO:0005685);; Cellular Component: U2 snRNP (GO:0005686);; Cellular Component: U4 snRNP (GO:0005687);; Cellular Component: cytoplasm (GO:0005737);; Cellular Component: U4/U6 x U5 tri-snRNP complex (GO:0046540);; Cellular Component: U2-type prespliceosome (GO:0…	K11086|4.5e-118|pop:18095770|K11086 small nuclear ribonucleoprotein B and B' | (RefSeq) small nuclear ribonucleoprotein-associated protein B'	LSM domain	Small nuclear ribonucleoprotein-associated protein B&apos; OS=Gallus gallus OX=9031 GN=SNRPB PE=2 SV=1	Sm domain-containing protein OS=Populus trichocarpa OX=3694 GN=POPTR_001G440100 PE=3 SV=1	A	RNA processing and modification	hypothetical protein POPTR_0001s43060g [Populus trichocarpa]
L.us.o.m.scaffold123.64	11760233	SNP	C	T	C/T	5,6	C/C	14,0	C/C	11,0	T/T	0,8	1	0.454545	0.545455	UPSTREAM	--	--
L.us.o.m.scaffold123.64	11762420	InDel	CT	C	CT/C	2,5	CT/CT	14,0	CT/CT	32,0	C/C	0,9	1	0.285714	0.714286	FRAME_SHIFT	EXON_ID:2	--
L.us.o.m.scaffold123.65	11793479	SNP	G	C	G/C	9,13	G/G	16,0	G/G	10,0	C/C	0,11	1	0.409091	0.590909	UPSTREAM	--	Biological Process: biological_process (GO:0008150);; Biological Process: regulation of cell death (GO:0010941);; Biological Process: regulation of programmed cell death (GO:0043067);; Biological Process: negative regulation of programmed cell death (GO:0043069);; Biological Process: negative regulation of biological process (GO:0048519);; Biological Process: negative regulation of cellular proce…	K12191|6.4e-51|csv:101208440|K12191 charged multivesicular body protein 2A | (RefSeq) vacuolar protein sorting-associated protein 2 homolog 2	LSD1 zinc finger	Protein LSD1 OS=Arabidopsis thaliana OX=3702 GN=LSD1 PE=1 SV=1	Uncharacterized protein OS=Jatropha curcas OX=180498 GN=JCGZ_09172 PE=4 SV=1	S	Function unknown	hypothetical protein JCGZ_09172 [Jatropha curcas]
L.us.o.m.scaffold123.65	11794156	SNP	G	A	G/A	10,13	G/G	15,0	G/G	23,0	A/A	0,10	1	0.434783	0.565217	UPSTREAM	--	Biological Process: biological_process (GO:0008150);; Biological Process: regulation of cell death (GO:0010941);; Biological Process: regulation of programmed cell death (GO:0043067);; Biological Process: negative regulation of programmed cell death (GO:0043069);; Biological Process: negative regulation of biological process (GO:0048519);; Biological Process: negative regulation of cellular proce…	K12191|6.4e-51|csv:101208440|K12191 charged multivesicular body protein 2A | (RefSeq) vacuolar protein sorting-associated protein 2 homolog 2	LSD1 zinc finger	Protein LSD1 OS=Arabidopsis thaliana OX=3702 GN=LSD1 PE=1 SV=1	Uncharacterized protein OS=Jatropha curcas OX=180498 GN=JCGZ_09172 PE=4 SV=1	S	Function unknown	hypothetical protein JCGZ_09172 [Jatropha curcas]
L.us.o.m.scaffold123.65	11794195	SNP	C	T	C/T	9,13	C/C	14,0	C/C	27,0	T/T	0,7	1	0.409091	0.590909	UPSTREAM	--	Biological Process: biological_process (GO:0008150);; Biological Process: regulation of cell death (GO:0010941);; Biological Process: regulation of programmed cell death (GO:0043067);; Biological Process: negative regulation of programmed cell death (GO:0043069);; Biological Process: negative regulation of biological process (GO:0048519);; Biological Process: negative regulation of cellular proce…	K12191|6.4e-51|csv:101208440|K12191 charged multivesicular body protein 2A | (RefSeq) vacuolar protein sorting-associated protein 2 homolog 2	LSD1 zinc finger	Protein LSD1 OS=Arabidopsis thaliana OX=3702 GN=LSD1 PE=1 SV=1	Uncharacterized protein OS=Jatropha curcas OX=180498 GN=JCGZ_09172 PE=4 SV=1	S	Function unknown	hypothetical protein JCGZ_09172 [Jatropha curcas]
L.us.o.m.scaffold123.65	11795265	SNP	C	A	C/A	4,15	C/C	14,0	C/C	17,0	A/A	0,2	1	0.210526	0.789474	UPSTREAM	--	Biological Process: biological_process (GO:0008150);; Biological Process: regulation of cell death (GO:0010941);; Biological Process: regulation of programmed cell death (GO:0043067);; Biological Process: negative regulation of programmed cell death (GO:0043069);; Biological Process: negative regulation of biological process (GO:0048519);; Biological Process: negative regulation of cellular proce…	K12191|6.4e-51|csv:101208440|K12191 charged multivesicular body protein 2A | (RefSeq) vacuolar protein sorting-associated protein 2 homolog 2	LSD1 zinc finger	Protein LSD1 OS=Arabidopsis thaliana OX=3702 GN=LSD1 PE=1 SV=1	Uncharacterized protein OS=Jatropha curcas OX=180498 GN=JCGZ_09172 PE=4 SV=1	S	Function unknown	hypothetical protein JCGZ_09172 [Jatropha curcas]
L.us.o.m.scaffold123.66	11799623	InDel	T	TCAGCAG	T/TCAGCAG	3,14	T/T	12,0	T/T	12,0	TCAGCAG/TCAGCAG	0,7	1	0.176471	0.823529	CODON_INSERTION	EXON_ID:1	Molecular Function: molecular_function (GO:0003674);; Molecular Function: binding (GO:0005488);; Cellular Component: cellular_component (GO:0005575);; Cellular Component: obsolete cell (GO:0005623);; Cellular Component: plasma membrane (GO:0005886);; Cellular Component: membrane (GO:0016020);; Cellular Component: obsolete cell part (GO:0044464);; Molecular Function: obsolete cofactor binding (GO:…	--	Domain of unknown function (DUF588)	CASP-like protein 1B1 OS=Ricinus communis OX=3988 GN=RCOM_0770240 PE=2 SV=1	CASP-like protein OS=Hevea brasiliensis OX=3981 GN=GH714_034585 PE=3 SV=1	S	Function unknown	conserved hypothetical protein [Ricinus communis]
L.us.o.m.scaffold123.69	11804927	SNP	C	T	C/T	5,16	C/T	12,2	C/C	21,0	T/T	0,19	0.857143	0.238095	0.619048	UPSTREAM	--	Molecular Function: nucleic acid binding (GO:0003676);; Molecular Function: zinc ion binding (GO:0008270);;	K20923|3.8e-10|obr:102713289|K20923 mixed-linked glucan synthase [EC:2.4.1.-] | (RefSeq) probable mixed-linked glucan synthase 8	gag-polypeptide of LTR copia-type	--	CCHC-type domain-containing protein OS=Brassica oleracea var. oleracea OX=109376 PE=4 SV=1	S	Function unknown	gag-pol polymerase [Arabidopsis lyrata subsp. lyrata]
L.us.o.m.scaffold123.69	11805392	SNP	T	G	T/G	9,13	T/T	21,0	T/T	22,0	G/G	1,11	1	0.409091	0.590909	UPSTREAM	--	Molecular Function: nucleic acid binding (GO:0003676);; Molecular Function: zinc ion binding (GO:0008270);;	K20923|3.8e-10|obr:102713289|K20923 mixed-linked glucan synthase [EC:2.4.1.-] | (RefSeq) probable mixed-linked glucan synthase 8	gag-polypeptide of LTR copia-type	--	CCHC-type domain-containing protein OS=Brassica oleracea var. oleracea OX=109376 PE=4 SV=1	S	Function unknown	gag-pol polymerase [Arabidopsis lyrata subsp. lyrata]
L.us.o.m.scaffold123.69	11807644	SNP	A	G	A/G	4,11	A/A	14,0	A/A	20,0	G/G	0,9	1	0.266667	0.733333	NON_SYNONYMOUS_CODING	E139G	Molecular Function: nucleic acid binding (GO:0003676);; Molecular Function: zinc ion binding (GO:0008270);;	K20923|3.8e-10|obr:102713289|K20923 mixed-linked glucan synthase [EC:2.4.1.-] | (RefSeq) probable mixed-linked glucan synthase 8	gag-polypeptide of LTR copia-type	--	CCHC-type domain-containing protein OS=Brassica oleracea var. oleracea OX=109376 PE=4 SV=1	S	Function unknown	gag-pol polymerase [Arabidopsis lyrata subsp. lyrata]
L.us.o.m.scaffold123.74	11813138	SNP	C	T	C/T	4,9	C/C	8,0	C/C	11,0	T/T	0,14	1	0.307692	0.692308	UPSTREAM	--	Molecular Function: hydrolase activity, hydrolyzing O-glycosyl compounds (GO:0004553);; Biological Process: carbohydrate metabolic process (GO:0005975);; Molecular Function: carbohydrate binding (GO:0030246);;	K01187|3.1e-38|tcc:18595546|K01187 alpha-glucosidase [EC:3.2.1.20] | (RefSeq) alpha-glucosidase	N-terminal barrel of NtMGAM and CtMGAM, maltase-glucoamylase	Alpha-glucosidase OS=Spinacia oleracea OX=3562 PE=1 SV=1	Glycosyl hydrolases family 31 protein isoform 5 (Fragment) OS=Theobroma cacao OX=3641 GN=TCM_027696 PE=3 SV=1	G	Carbohydrate transport and metabolism	Glycosyl hydrolases family 31 protein isoform 1 [Theobroma cacao]
L.us.o.m.scaffold252.2	11823749	SNP	G	T	G/T	5,13	G/G	12,0	G/G	24,0	T/T	0,7	1	0.277778	0.722222	UPSTREAM	--	--
L.us.o.m.scaffold252.2	11823954	SNP	A	T	A/T	6,13	A/A	12,0	A/A	16,0	T/T	0,8	1	0.315789	0.684211	UPSTREAM	--	--
L.us.o.m.scaffold252.2	11825437	SNP	G	A	G/A	9,15	G/G	14,0	G/G	9,0	A/A	0,10	1	0.375	0.625	UPSTREAM	--	--
L.us.o.m.scaffold252.2	11825772	SNP	C	G	G/G	0,17	C/G	3,16	C/C	10,0	G/G	0,14	0.157895	0	0.157895	UPSTREAM	--	--
L.us.o.m.scaffold252.3	11829568	SNP	A	C	A/C	3,16	A/A	8,0	A/A	17,0	C/C	0,10	1	0.157895	0.842105	UPSTREAM	--	--
L.us.o.m.scaffold252.3	11830733	SNP	T	C	T/C	5,10	T/T	12,0	T/T	8,0	C/C	0,17	1	0.333333	0.666667	UPSTREAM	--	--
L.us.o.m.scaffold252.3	11831006	SNP	A	C	A/C	6,11	A/A	15,0	A/A	8,0	C/C	0,11	1	0.352941	0.647059	UPSTREAM	--	--
L.us.o.m.scaffold252.3	11831039	SNP	C	G	C/G	5,8	C/C	16,0	C/C	10,0	G/G	0,13	1	0.384615	0.615385	UPSTREAM	--	--
L.us.o.m.scaffold252.3	11832175	SNP	C	A	C/A	7,9	C/C	6,0	C/C	30,0	A/A	0,8	1	0.4375	0.5625	UPSTREAM	--	--
L.us.o.m.scaffold252.3	11832389	SNP	G	A	G/A	5,12	G/G	6,0	G/G	38,0	A/A	0,8	1	0.294118	0.705882	UPSTREAM	--	--
L.us.o.m.scaffold252.3	11833178	SNP	C	G	C/G	9,15	C/C	14,0	C/C	16,0	G/G	0,10	1	0.375	0.625	UPSTREAM	--	--
L.us.o.m.scaffold252.5	11842861	SNP	A	G	A/G	6,8	A/G	10,2	A/A	27,0	G/G	0,15	0.833333	0.428571	0.404762	UPSTREAM	--	Molecular Function: DNA binding (GO:0003677);; Molecular Function: protein dimerization activity (GO:0046983);;	K19984|4.7e-13|psom:113272286|K19984 exocyst complex component 5 | (RefSeq) uncharacterized protein LOC113272286	Domain of unknown function (DUF4413)	Putative AC transposase OS=Zea mays OX=4577 PE=2 SV=2	Zinc finger BED domain-containing protein RICESLEEPER 2 (Fragment) OS=Glycine soja OX=3848 GN=D0Y65_018993 PE=4 SV=1	L	Replication, recombination and repair	hypothetical protein VITISV_013417 [Vitis vinifera]
L.us.o.m.scaffold252.5	11843202	SNP	C	T	C/T	9,10	C/C	17,0	C/C	11,0	T/T	0,6	1	0.473684	0.526316	UPSTREAM	--	Molecular Function: DNA binding (GO:0003677);; Molecular Function: protein dimerization activity (GO:0046983);;	K19984|4.7e-13|psom:113272286|K19984 exocyst complex component 5 | (RefSeq) uncharacterized protein LOC113272286	Domain of unknown function (DUF4413)	Putative AC transposase OS=Zea mays OX=4577 PE=2 SV=2	Zinc finger BED domain-containing protein RICESLEEPER 2 (Fragment) OS=Glycine soja OX=3848 GN=D0Y65_018993 PE=4 SV=1	L	Replication, recombination and repair	hypothetical protein VITISV_013417 [Vitis vinifera]
L.us.o.m.scaffold252.5	11844794	SNP	T	C	T/C	12,17	T/T	10,0	T/T	35,0	C/C	0,9	1	0.413793	0.586207	UPSTREAM	--	Molecular Function: DNA binding (GO:0003677);; Molecular Function: protein dimerization activity (GO:0046983);;	K19984|4.7e-13|psom:113272286|K19984 exocyst complex component 5 | (RefSeq) uncharacterized protein LOC113272286	Domain of unknown function (DUF4413)	Putative AC transposase OS=Zea mays OX=4577 PE=2 SV=2	Zinc finger BED domain-containing protein RICESLEEPER 2 (Fragment) OS=Glycine soja OX=3848 GN=D0Y65_018993 PE=4 SV=1	L	Replication, recombination and repair	hypothetical protein VITISV_013417 [Vitis vinifera]
L.us.o.m.scaffold252.5	11844923	SNP	C	T	C/T	10,10	C/C	9,0	C/C	44,0	T/T	0,5	1	0.5	0.5	UPSTREAM	--	Molecular Function: DNA binding (GO:0003677);; Molecular Function: protein dimerization activity (GO:0046983);;	K19984|4.7e-13|psom:113272286|K19984 exocyst complex component 5 | (RefSeq) uncharacterized protein LOC113272286	Domain of unknown function (DUF4413)	Putative AC transposase OS=Zea mays OX=4577 PE=2 SV=2	Zinc finger BED domain-containing protein RICESLEEPER 2 (Fragment) OS=Glycine soja OX=3848 GN=D0Y65_018993 PE=4 SV=1	L	Replication, recombination and repair	hypothetical protein VITISV_013417 [Vitis vinifera]
L.us.o.m.scaffold252.5	11845838	SNP	A	G	A/G	7,7	A/G	9,4	A/A	38,0	G/G	0,5	0.692308	0.5	0.192308	UPSTREAM	--	Molecular Function: DNA binding (GO:0003677);; Molecular Function: protein dimerization activity (GO:0046983);;	K19984|4.7e-13|psom:113272286|K19984 exocyst complex component 5 | (RefSeq) uncharacterized protein LOC113272286	Domain of unknown function (DUF4413)	Putative AC transposase OS=Zea mays OX=4577 PE=2 SV=2	Zinc finger BED domain-containing protein RICESLEEPER 2 (Fragment) OS=Glycine soja OX=3848 GN=D0Y65_018993 PE=4 SV=1	L	Replication, recombination and repair	hypothetical protein VITISV_013417 [Vitis vinifera]
L.us.o.m.scaffold252.5	11846467	SNP	G	A	G/A	6,15	G/G	15,0	G/G	35,0	A/A	0,7	1	0.285714	0.714286	UPSTREAM	--	Molecular Function: DNA binding (GO:0003677);; Molecular Function: protein dimerization activity (GO:0046983);;	K19984|4.7e-13|psom:113272286|K19984 exocyst complex component 5 | (RefSeq) uncharacterized protein LOC113272286	Domain of unknown function (DUF4413)	Putative AC transposase OS=Zea mays OX=4577 PE=2 SV=2	Zinc finger BED domain-containing protein RICESLEEPER 2 (Fragment) OS=Glycine soja OX=3848 GN=D0Y65_018993 PE=4 SV=1	L	Replication, recombination and repair	hypothetical protein VITISV_013417 [Vitis vinifera]
L.us.o.m.scaffold252.5	11846653	InDel	CG	C	CG/C	7,13	CG/CG	13,0	CG/CG	30,0	C/C	0,6	1	0.35	0.65	UPSTREAM	EXON_ID:--	Molecular Function: DNA binding (GO:0003677);; Molecular Function: protein dimerization activity (GO:0046983);;	K19984|4.7e-13|psom:113272286|K19984 exocyst complex component 5 | (RefSeq) uncharacterized protein LOC113272286	Domain of unknown function (DUF4413)	Putative AC transposase OS=Zea mays OX=4577 PE=2 SV=2	Zinc finger BED domain-containing protein RICESLEEPER 2 (Fragment) OS=Glycine soja OX=3848 GN=D0Y65_018993 PE=4 SV=1	L	Replication, recombination and repair	hypothetical protein VITISV_013417 [Vitis vinifera]
L.us.o.m.scaffold252.8	11849480	SNP	C	A	C/A	11,15	C/C	12,0	C/C	19,0	A/A	0,20	1	0.423077	0.576923	NON_SYNONYMOUS_CODING	T205K	Cellular Component: chloroplast thylakoid membrane (GO:0009535);; Cellular Component: integral component of membrane (GO:0016021);; Biological Process: photosystem I assembly (GO:0048564);; Biological Process: response to photooxidative stress (GO:0080183);;	--	--	Ycf3-interacting protein 1, chloroplastic OS=Nicotiana tabacum OX=4097 PE=1 SV=2	Uncharacterized protein OS=Jatropha curcas OX=180498 GN=JCGZ_10999 PE=4 SV=1	S	Function unknown	hypothetical protein JCGZ_10999 [Jatropha curcas]
L.us.o.m.scaffold252.9	11851538	SNP	C	A	C/A	6,11	C/C	12,0	C/C	11,0	A/A	0,12	1	0.352941	0.647059	UPSTREAM	--	Molecular Function: RNA-directed DNA polymerase activity (GO:0003964);;	--	--	--	Putative reverse transcriptase OS=Linum usitatissimum OX=4006 PE=4 SV=1	--	--	putative reverse transcriptase [Linum usitatissimum]
L.us.o.m.scaffold252.9	11851976	SNP	C	A	C/A	1,12	C/C	12,0	C/C	20,0	A/A	0,9	1	0.0769231	0.923077	UPSTREAM	--	Molecular Function: RNA-directed DNA polymerase activity (GO:0003964);;	--	--	--	Putative reverse transcriptase OS=Linum usitatissimum OX=4006 PE=4 SV=1	--	--	putative reverse transcriptase [Linum usitatissimum]
L.us.o.m.scaffold252.9	11852117	SNP	C	T	C/T	6,3	C/C	5,0	C/C	18,0	T/T	0,10	1	0.666667	0.333333	UPSTREAM	--	Molecular Function: RNA-directed DNA polymerase activity (GO:0003964);;	--	--	--	Putative reverse transcriptase OS=Linum usitatissimum OX=4006 PE=4 SV=1	--	--	putative reverse transcriptase [Linum usitatissimum]
L.us.o.m.scaffold252.9	11852401	SNP	G	A	G/A	4,7	G/A	8,2	G/G	20,0	A/A	0,4	0.8	0.363636	0.436364	UPSTREAM	--	Molecular Function: RNA-directed DNA polymerase activity (GO:0003964);;	--	--	--	Putative reverse transcriptase OS=Linum usitatissimum OX=4006 PE=4 SV=1	--	--	putative reverse transcriptase [Linum usitatissimum]
L.us.o.m.scaffold252.9	11852538	SNP	C	G	C/G	3,10	C/C	14,0	C/C	18,0	G/G	0,9	1	0.230769	0.769231	UPSTREAM	--	Molecular Function: RNA-directed DNA polymerase activity (GO:0003964);;	--	--	--	Putative reverse transcriptase OS=Linum usitatissimum OX=4006 PE=4 SV=1	--	--	putative reverse transcriptase [Linum usitatissimum]
L.us.o.m.scaffold252.9	11852736	SNP	A	G	A/G	5,5	A/A	13,0	A/A	18,0	G/G	0,8	1	0.5	0.5	UPSTREAM	--	Molecular Function: RNA-directed DNA polymerase activity (GO:0003964);;	--	--	--	Putative reverse transcriptase OS=Linum usitatissimum OX=4006 PE=4 SV=1	--	--	putative reverse transcriptase [Linum usitatissimum]
L.us.o.m.scaffold252.9	11853045	InDel	GT	G	GT/G	8,9	GT/G	9,2	GT/GT	9,0	G/G	0,14	0.818182	0.470588	0.347594	UPSTREAM	EXON_ID:--	Molecular Function: RNA-directed DNA polymerase activity (GO:0003964);;	--	--	--	Putative reverse transcriptase OS=Linum usitatissimum OX=4006 PE=4 SV=1	--	--	putative reverse transcriptase [Linum usitatissimum]
L.us.o.m.scaffold252.9	11853439	SNP	A	G	A/G	10,12	A/A	21,0	A/A	10,0	G/G	0,8	1	0.454545	0.545455	UPSTREAM	--	Molecular Function: RNA-directed DNA polymerase activity (GO:0003964);;	--	--	--	Putative reverse transcriptase OS=Linum usitatissimum OX=4006 PE=4 SV=1	--	--	putative reverse transcriptase [Linum usitatissimum]
L.us.o.m.scaffold252.9	11853571	SNP	T	C	T/C	9,16	T/T	16,0	T/T	11,0	C/C	0,10	1	0.36	0.64	UPSTREAM	--	Molecular Function: RNA-directed DNA polymerase activity (GO:0003964);;	--	--	--	Putative reverse transcriptase OS=Linum usitatissimum OX=4006 PE=4 SV=1	--	--	putative reverse transcriptase [Linum usitatissimum]
L.us.o.m.scaffold252.9	11853633	SNP	T	C	T/C	10,15	T/T	17,0	T/T	13,0	C/C	0,9	1	0.4	0.6	UPSTREAM	--	Molecular Function: RNA-directed DNA polymerase activity (GO:0003964);;	--	--	--	Putative reverse transcriptase OS=Linum usitatissimum OX=4006 PE=4 SV=1	--	--	putative reverse transcriptase [Linum usitatissimum]
L.us.o.m.scaffold252.9	11853931	SNP	G	A	G/A	11,16	G/G	9,0	G/G	8,0	A/A	0,4	1	0.407407	0.592593	UPSTREAM	--	Molecular Function: RNA-directed DNA polymerase activity (GO:0003964);;	--	--	--	Putative reverse transcriptase OS=Linum usitatissimum OX=4006 PE=4 SV=1	--	--	putative reverse transcriptase [Linum usitatissimum]
L.us.o.m.scaffold252.9	11854007	SNP	T	G	T/G	8,16	T/T	10,0	T/T	20,0	G/G	0,8	1	0.333333	0.666667	UPSTREAM	--	Molecular Function: RNA-directed DNA polymerase activity (GO:0003964);;	--	--	--	Putative reverse transcriptase OS=Linum usitatissimum OX=4006 PE=4 SV=1	--	--	putative reverse transcriptase [Linum usitatissimum]
L.us.o.m.scaffold252.9	11854112	SNP	A	C	A/C	6,11	A/A	7,0	A/A	18,0	C/C	0,9	1	0.352941	0.647059	UPSTREAM	--	Molecular Function: RNA-directed DNA polymerase activity (GO:0003964);;	--	--	--	Putative reverse transcriptase OS=Linum usitatissimum OX=4006 PE=4 SV=1	--	--	putative reverse transcriptase [Linum usitatissimum]
L.us.o.m.scaffold252.9	11855033	SNP	G	A	G/A	11,12	G/G	7,0	G/G	23,0	A/A	0,11	1	0.478261	0.521739	UPSTREAM	--	Molecular Function: RNA-directed DNA polymerase activity (GO:0003964);;	--	--	--	Putative reverse transcriptase OS=Linum usitatissimum OX=4006 PE=4 SV=1	--	--	putative reverse transcriptase [Linum usitatissimum]
L.us.o.m.scaffold252.9	11855353	InDel	A	ACTT	A/ACTT	17,15	A/A	8,0	A/A	26,0	ACTT/ACTT	0,11	1	0.53125	0.46875	UPSTREAM	EXON_ID:--	Molecular Function: RNA-directed DNA polymerase activity (GO:0003964);;	--	--	--	Putative reverse transcriptase OS=Linum usitatissimum OX=4006 PE=4 SV=1	--	--	putative reverse transcriptase [Linum usitatissimum]
L.us.o.m.scaffold252.9	11855614	SNP	G	A	G/A	5,8	G/G	9,0	G/G	43,0	A/A	0,9	1	0.384615	0.615385	UPSTREAM	--	Molecular Function: RNA-directed DNA polymerase activity (GO:0003964);;	--	--	--	Putative reverse transcriptase OS=Linum usitatissimum OX=4006 PE=4 SV=1	--	--	putative reverse transcriptase [Linum usitatissimum]
L.us.o.m.scaffold252.9	11855705	SNP	G	A	G/A	7,9	G/G	11,0	G/G	42,0	A/A	0,6	1	0.4375	0.5625	UPSTREAM	--	Molecular Function: RNA-directed DNA polymerase activity (GO:0003964);;	--	--	--	Putative reverse transcriptase OS=Linum usitatissimum OX=4006 PE=4 SV=1	--	--	putative reverse transcriptase [Linum usitatissimum]
L.us.o.m.scaffold252.9	11856227	SNP	G	T	G/T	7,16	G/G	13,0	G/G	41,0	T/T	0,8	1	0.304348	0.695652	UPSTREAM	--	Molecular Function: RNA-directed DNA polymerase activity (GO:0003964);;	--	--	--	Putative reverse transcriptase OS=Linum usitatissimum OX=4006 PE=4 SV=1	--	--	putative reverse transcriptase [Linum usitatissimum]
L.us.o.m.scaffold252.10	11858090	SNP	T	C	T/C	7,17	T/T	14,0	T/T	21,0	C/C	0,9	1	0.291667	0.708333	UPSTREAM	--	--
L.us.o.m.scaffold252.10	11858646	SNP	G	C	G/C	4,9	G/G	9,0	G/G	17,0	C/C	0,12	1	0.307692	0.692308	UPSTREAM	--	--
L.us.o.m.scaffold252.10	11859440	InDel	G	GA	G/GA	3,11	G/G	17,0	G/G	17,0	GA/GA	0,6	1	0.214286	0.785714	UPSTREAM	EXON_ID:--	--
L.us.o.m.scaffold252.10	11859654	SNP	G	T	G/T	4,11	G/G	18,0	G/G	12,0	T/T	0,14	1	0.266667	0.733333	UPSTREAM	--	--
L.us.o.m.scaffold252.11	11863092	SNP	T	C	T/C	2,7	T/T	13,0	T/T	16,0	C/C	0,12	1	0.222222	0.777778	NON_SYNONYMOUS_CODING	N472D	Molecular Function: transferase activity, transferring glycosyl groups (GO:0016757);;	K23869|1.1e-215|mesc:110612043|K23869 galactan beta-1,4-galactosyltransferase [EC:2.4.1.-] | (RefSeq) galactan beta-1,4-galactosyltransferase GALS3-like	Glycosyltransferase family 92	Galactan beta-1,4-galactosyltransferase GALS3 OS=Arabidopsis thaliana OX=3702 GN=GALS3 PE=2 SV=1	Glycosyltransferase family 92 protein OS=Manihot esculenta OX=3983 GN=MANES_03G072700 PE=3 SV=1	S	Function unknown	hypothetical protein JCGZ_10997 [Jatropha curcas]
L.us.o.m.scaffold252.11	11867997	SNP	T	C	T/C	6,14	T/T	14,0	T/T	24,0	C/C	0,10	1	0.3	0.7	UPSTREAM	--	Molecular Function: transferase activity, transferring glycosyl groups (GO:0016757);;	K23869|1.1e-215|mesc:110612043|K23869 galactan beta-1,4-galactosyltransferase [EC:2.4.1.-] | (RefSeq) galactan beta-1,4-galactosyltransferase GALS3-like	Glycosyltransferase family 92	Galactan beta-1,4-galactosyltransferase GALS3 OS=Arabidopsis thaliana OX=3702 GN=GALS3 PE=2 SV=1	Glycosyltransferase family 92 protein OS=Manihot esculenta OX=3983 GN=MANES_03G072700 PE=3 SV=1	S	Function unknown	hypothetical protein JCGZ_10997 [Jatropha curcas]
L.us.o.m.scaffold252.11	11868465	SNP	A	G	A/G	10,9	A/A	19,0	A/A	18,0	G/G	0,11	1	0.526316	0.473684	UPSTREAM	--	Molecular Function: transferase activity, transferring glycosyl groups (GO:0016757);;	K23869|1.1e-215|mesc:110612043|K23869 galactan beta-1,4-galactosyltransferase [EC:2.4.1.-] | (RefSeq) galactan beta-1,4-galactosyltransferase GALS3-like	Glycosyltransferase family 92	Galactan beta-1,4-galactosyltransferase GALS3 OS=Arabidopsis thaliana OX=3702 GN=GALS3 PE=2 SV=1	Glycosyltransferase family 92 protein OS=Manihot esculenta OX=3983 GN=MANES_03G072700 PE=3 SV=1	S	Function unknown	hypothetical protein JCGZ_10997 [Jatropha curcas]
L.us.o.m.scaffold252.11	11869297	SNP	A	G	A/G	7,11	A/A	12,0	A/A	39,0	G/G	0,12	1	0.388889	0.611111	UPSTREAM	--	Molecular Function: transferase activity, transferring glycosyl groups (GO:0016757);;	K23869|1.1e-215|mesc:110612043|K23869 galactan beta-1,4-galactosyltransferase [EC:2.4.1.-] | (RefSeq) galactan beta-1,4-galactosyltransferase GALS3-like	Glycosyltransferase family 92	Galactan beta-1,4-galactosyltransferase GALS3 OS=Arabidopsis thaliana OX=3702 GN=GALS3 PE=2 SV=1	Glycosyltransferase family 92 protein OS=Manihot esculenta OX=3983 GN=MANES_03G072700 PE=3 SV=1	S	Function unknown	hypothetical protein JCGZ_10997 [Jatropha curcas]
L.us.o.m.scaffold252.11	11869754	SNP	G	A	G/A	5,9	G/A	12,2	G/G	31,0	A/A	0,11	0.857143	0.357143	0.5	UPSTREAM	--	Molecular Function: transferase activity, transferring glycosyl groups (GO:0016757);;	K23869|1.1e-215|mesc:110612043|K23869 galactan beta-1,4-galactosyltransferase [EC:2.4.1.-] | (RefSeq) galactan beta-1,4-galactosyltransferase GALS3-like	Glycosyltransferase family 92	Galactan beta-1,4-galactosyltransferase GALS3 OS=Arabidopsis thaliana OX=3702 GN=GALS3 PE=2 SV=1	Glycosyltransferase family 92 protein OS=Manihot esculenta OX=3983 GN=MANES_03G072700 PE=3 SV=1	S	Function unknown	hypothetical protein JCGZ_10997 [Jatropha curcas]
L.us.o.m.scaffold252.11	11870069	SNP	A	G	A/G	5,11	A/A	17,0	A/A	14,0	G/G	0,11	1	0.3125	0.6875	UPSTREAM	--	Molecular Function: transferase activity, transferring glycosyl groups (GO:0016757);;	K23869|1.1e-215|mesc:110612043|K23869 galactan beta-1,4-galactosyltransferase [EC:2.4.1.-] | (RefSeq) galactan beta-1,4-galactosyltransferase GALS3-like	Glycosyltransferase family 92	Galactan beta-1,4-galactosyltransferase GALS3 OS=Arabidopsis thaliana OX=3702 GN=GALS3 PE=2 SV=1	Glycosyltransferase family 92 protein OS=Manihot esculenta OX=3983 GN=MANES_03G072700 PE=3 SV=1	S	Function unknown	hypothetical protein JCGZ_10997 [Jatropha curcas]
L.us.o.m.scaffold252.14	11877138	SNP	G	A	G/A	5,14	G/A	11,2	G/G	32,0	A/A	0,8	0.846154	0.263158	0.582996	STOP_GAINED	Q23*	--
L.us.o.m.scaffold252.14	11877275	SNP	T	A	T/A	5,12	T/T	10,0	T/T	25,0	A/A	0,6	1	0.294118	0.705882	UPSTREAM	--	--
L.us.o.m.scaffold252.14	11878189	InDel	C	CA	C/CA	2,12	C/C	13,0	C/C	5,0	CA/CA	0,16	1	0.142857	0.857143	UPSTREAM	EXON_ID:--	--
L.us.o.m.scaffold252.14	11878414	SNP	C	T	C/T	7,11	C/T	14,2	C/C	7,0	T/T	0,9	0.875	0.388889	0.486111	UPSTREAM	--	--
L.us.o.m.scaffold252.14	11879208	SNP	C	T	C/T	1,5	C/C	11,0	C/C	15,0	T/T	0,18	1	0.166667	0.833333	UPSTREAM	--	--
L.us.o.m.scaffold252.14	11880720	SNP	C	A	C/A	4,9	C/C	15,0	C/C	24,0	A/A	0,11	1	0.307692	0.692308	UPSTREAM	--	--
L.us.o.m.scaffold252.14	11882114	SNP	C	A	C/A	2,11	C/C	13,0	C/C	22,0	A/A	0,7	1	0.153846	0.846154	UPSTREAM	--	--
L.us.o.m.scaffold252.15	11889272	SNP	C	A	C/A	8,10	C/A	11,2	C/C	14,0	A/A	0,13	0.846154	0.444444	0.401709	UPSTREAM	--	--
L.us.o.m.scaffold252.15	11891459	SNP	C	T	C/T	12,9	C/C	13,0	C/C	30,0	T/T	0,14	1	0.571429	0.428571	UPSTREAM	--	--
L.us.o.m.scaffold252.15	11891773	SNP	A	C	A/C	6,11	A/A	13,0	A/A	24,0	C/C	0,19	1	0.352941	0.647059	UPSTREAM	--	--
L.us.o.m.scaffold252.15	11892877	InDel	C	CAACCTCCTCCACCACGTGGAGAAG	C/CAACCTCCTCCACCACGTGGAGAAG	5,18	C/CAACCTCCTCCACCACGTGGAGAAG	8,2	C/C	10,0	CAACCTCCTCCACCACGTGGAGAAG/CAACCTCCTCCACCACGTGGAGAAG	0,9	0.8	0.217391	0.582609	UPSTREAM	EXON_ID:--	--
L.us.o.m.scaffold252.15	11893690	SNP	T	G	T/G	5,16	T/T	10,0	T/T	20,0	G/G	0,9	1	0.238095	0.761905	UPSTREAM	--	--
L.us.o.m.scaffold252.21	11924512	SNP	T	C	T/C	6,10	T/T	22,0	T/T	26,0	C/C	0,14	1	0.375	0.625	UPSTREAM	--	--
L.us.o.m.scaffold252.21	11924804	SNP	A	G	A/G	9,11	A/G	14,2	A/A	18,0	G/G	0,13	0.875	0.45	0.425	UPSTREAM	--	--
L.us.o.m.scaffold252.23	11955494	SNP	T	C	T/C	8,12	T/T	9,0	T/T	15,0	C/C	0,16	1	0.4	0.6	UPSTREAM	--	Molecular Function: peptidyl-prolyl cis-trans isomerase activity (GO:0003755);;	K01802|1.3e-53|csv:101221114|K01802 peptidylprolyl isomerase [EC:5.2.1.8] | (RefSeq) peptidyl-prolyl cis-trans isomerase FKBP13, chloroplastic isoform X1	FKBP-type peptidyl-prolyl cis-trans isomerase	Peptidyl-prolyl cis-trans isomerase FKBP13, chloroplastic OS=Arabidopsis thaliana OX=3702 GN=FKBP13 PE=1 SV=2	Peptidylprolyl isomerase OS=Manihot esculenta OX=3983 GN=MANES_16G058400 PE=4 SV=1	O	Posttranslational modification, protein turnover, chaperones	PREDICTED: peptidyl-prolyl cis-trans isomerase FKBP13, chloroplastic-like isoform 1 [Cucumis sativus]
L.us.o.m.scaffold252.23	11959502	SNP	T	G	T/G	6,18	T/T	16,0	T/T	4,0	G/G	0,18	1	0.25	0.75	UPSTREAM	--	Molecular Function: peptidyl-prolyl cis-trans isomerase activity (GO:0003755);;	K01802|1.3e-53|csv:101221114|K01802 peptidylprolyl isomerase [EC:5.2.1.8] | (RefSeq) peptidyl-prolyl cis-trans isomerase FKBP13, chloroplastic isoform X1	FKBP-type peptidyl-prolyl cis-trans isomerase	Peptidyl-prolyl cis-trans isomerase FKBP13, chloroplastic OS=Arabidopsis thaliana OX=3702 GN=FKBP13 PE=1 SV=2	Peptidylprolyl isomerase OS=Manihot esculenta OX=3983 GN=MANES_16G058400 PE=4 SV=1	O	Posttranslational modification, protein turnover, chaperones	PREDICTED: peptidyl-prolyl cis-trans isomerase FKBP13, chloroplastic-like isoform 1 [Cucumis sativus]
L.us.o.m.scaffold252.24	11963580	SNP	C	A	C/A	10,17	C/C	12,0	C/C	24,0	A/A	0,13	1	0.37037	0.62963	UPSTREAM	--	Cellular Component: integral component of membrane (GO:0016021);;	K13466|5.5e-59|pop:18105649|K13466 EIX receptor 1/2 | (RefSeq) receptor-like protein EIX2 isoform X1	Leucine rich repeat	Receptor-like protein EIX2 OS=Solanum lycopersicum OX=4081 GN=EIX2 PE=1 SV=2	LRRNT_2 domain-containing protein OS=Manihot esculenta OX=3983 GN=MANES_16G058200 PE=4 SV=1	S	Function unknown	hypothetical protein JCGZ_26661 [Jatropha curcas]
L.us.o.m.scaffold252.25	11969890	SNP	G	T	G/T	3,15	G/G	19,0	G/G	30,0	T/T	0,10	1	0.166667	0.833333	UPSTREAM	--	Molecular Function: protein binding (GO:0005515);;	K13466|9.1e-165|pavi:110759321|K13466 EIX receptor 1/2 | (RefSeq) probable LRR receptor-like serine/threonine-protein kinase At4g36180	Leucine rich repeat	Receptor-like protein EIX1 OS=Solanum lycopersicum OX=4081 GN=EIX1 PE=2 SV=2	LRR-RLK OS=Vernicia montana OX=316732 PE=2 SV=1	S	Function unknown	Disease resistance family protein / LRR family protein, putative [Theobroma cacao]
L.us.o.m.scaffold252.25	11970132	SNP	T	G	T/G	4,15	T/T	12,0	T/T	18,0	G/G	0,12	1	0.210526	0.789474	UPSTREAM	--	Molecular Function: protein binding (GO:0005515);;	K13466|9.1e-165|pavi:110759321|K13466 EIX receptor 1/2 | (RefSeq) probable LRR receptor-like serine/threonine-protein kinase At4g36180	Leucine rich repeat	Receptor-like protein EIX1 OS=Solanum lycopersicum OX=4081 GN=EIX1 PE=2 SV=2	LRR-RLK OS=Vernicia montana OX=316732 PE=2 SV=1	S	Function unknown	Disease resistance family protein / LRR family protein, putative [Theobroma cacao]
L.us.o.m.scaffold252.25	11970476	SNP	T	C	T/C	4,14	T/T	9,0	T/T	12,0	C/C	0,4	1	0.222222	0.777778	UPSTREAM	--	Molecular Function: protein binding (GO:0005515);;	K13466|9.1e-165|pavi:110759321|K13466 EIX receptor 1/2 | (RefSeq) probable LRR receptor-like serine/threonine-protein kinase At4g36180	Leucine rich repeat	Receptor-like protein EIX1 OS=Solanum lycopersicum OX=4081 GN=EIX1 PE=2 SV=2	LRR-RLK OS=Vernicia montana OX=316732 PE=2 SV=1	S	Function unknown	Disease resistance family protein / LRR family protein, putative [Theobroma cacao]
L.us.o.m.scaffold252.25	11970541	SNP	T	C	T/C	4,14	T/T	7,0	T/T	17,0	C/C	0,9	1	0.222222	0.777778	UPSTREAM	--	Molecular Function: protein binding (GO:0005515);;	K13466|9.1e-165|pavi:110759321|K13466 EIX receptor 1/2 | (RefSeq) probable LRR receptor-like serine/threonine-protein kinase At4g36180	Leucine rich repeat	Receptor-like protein EIX1 OS=Solanum lycopersicum OX=4081 GN=EIX1 PE=2 SV=2	LRR-RLK OS=Vernicia montana OX=316732 PE=2 SV=1	S	Function unknown	Disease resistance family protein / LRR family protein, putative [Theobroma cacao]
L.us.o.m.scaffold252.25	11971801	SNP	T	C	T/C	7,12	T/C	15,2	T/T	4,0	C/C	0,26	0.882353	0.368421	0.513932	UPSTREAM	--	Molecular Function: protein binding (GO:0005515);;	K13466|9.1e-165|pavi:110759321|K13466 EIX receptor 1/2 | (RefSeq) probable LRR receptor-like serine/threonine-protein kinase At4g36180	Leucine rich repeat	Receptor-like protein EIX1 OS=Solanum lycopersicum OX=4081 GN=EIX1 PE=2 SV=2	LRR-RLK OS=Vernicia montana OX=316732 PE=2 SV=1	S	Function unknown	Disease resistance family protein / LRR family protein, putative [Theobroma cacao]
L.us.o.m.scaffold252.25	11971927	InDel	C	CTATT	C/CTATT	8,14	C/C	10,0	C/C	11,0	CTATT/CTATT	0,15	1	0.363636	0.636364	UPSTREAM	EXON_ID:--	Molecular Function: protein binding (GO:0005515);;	K13466|9.1e-165|pavi:110759321|K13466 EIX receptor 1/2 | (RefSeq) probable LRR receptor-like serine/threonine-protein kinase At4g36180	Leucine rich repeat	Receptor-like protein EIX1 OS=Solanum lycopersicum OX=4081 GN=EIX1 PE=2 SV=2	LRR-RLK OS=Vernicia montana OX=316732 PE=2 SV=1	S	Function unknown	Disease resistance family protein / LRR family protein, putative [Theobroma cacao]
L.us.o.m.scaffold252.25	11972756	SNP	C	G	C/G	8,12	C/C	12,0	C/C	19,0	G/G	0,8	1	0.4	0.6	UPSTREAM	--	Molecular Function: protein binding (GO:0005515);;	K13466|9.1e-165|pavi:110759321|K13466 EIX receptor 1/2 | (RefSeq) probable LRR receptor-like serine/threonine-protein kinase At4g36180	Leucine rich repeat	Receptor-like protein EIX1 OS=Solanum lycopersicum OX=4081 GN=EIX1 PE=2 SV=2	LRR-RLK OS=Vernicia montana OX=316732 PE=2 SV=1	S	Function unknown	Disease resistance family protein / LRR family protein, putative [Theobroma cacao]
L.us.o.m.scaffold252.25	11972906	SNP	T	C	T/C	7,10	T/T	6,0	T/T	12,0	C/C	0,9	1	0.411765	0.588235	UPSTREAM	--	Molecular Function: protein binding (GO:0005515);;	K13466|9.1e-165|pavi:110759321|K13466 EIX receptor 1/2 | (RefSeq) probable LRR receptor-like serine/threonine-protein kinase At4g36180	Leucine rich repeat	Receptor-like protein EIX1 OS=Solanum lycopersicum OX=4081 GN=EIX1 PE=2 SV=2	LRR-RLK OS=Vernicia montana OX=316732 PE=2 SV=1	S	Function unknown	Disease resistance family protein / LRR family protein, putative [Theobroma cacao]
L.us.o.m.scaffold252.26	12005679	InDel	TC	T	TC/T	6,10	TC/T	14,2	TC/TC	7,0	T/T	0,13	0.875	0.375	0.5	UPSTREAM	EXON_ID:--	--	--	VQ motif	--	VQ domain-containing protein OS=Aquilegia coerulea OX=218851 GN=AQUCO_00800092v1 PE=4 SV=1	--	--	conserved hypothetical protein [Ricinus communis]
L.us.o.m.scaffold252.26	12006452	SNP	C	T	C/T	8,19	C/C	7,0	C/C	7,0	T/T	0,14	1	0.296296	0.703704	UPSTREAM	--	--	--	VQ motif	--	VQ domain-containing protein OS=Aquilegia coerulea OX=218851 GN=AQUCO_00800092v1 PE=4 SV=1	--	--	conserved hypothetical protein [Ricinus communis]
L.us.o.m.scaffold252.26	12006672	InDel	GAAGAAGAAGAAGAAGAAGAAA	G	GAAGAAGAAGAAGAAGAAGAAA/G	6,13	GAAGAAGAAGAAGAAGAAGAAA/GAAGAAGAAGAAGAAGAAGAAA	7,0	GAAGAAGAAGAAGAAGAAGAAA/GAAGAAGAAGAAGAAGAAGAAA	3,0	G/G	0,5	1	0.315789	0.684211	UPSTREAM	EXON_ID:--	--	--	VQ motif	--	VQ domain-containing protein OS=Aquilegia coerulea OX=218851 GN=AQUCO_00800092v1 PE=4 SV=1	--	--	conserved hypothetical protein [Ricinus communis]
L.us.o.m.scaffold252.27	12027084	SNP	A	T	A/T	3,9	A/A	8,0	A/A	14,0	T/T	0,8	1	0.25	0.75	NON_SYNONYMOUS_CODING	N31K	--
L.us.o.m.scaffold252.27	12027207	InDel	AC	A	AC/A	6,16	AC/AC	15,0	AC/AC	18,0	A/A	0,11	1	0.272727	0.727273	UPSTREAM	EXON_ID:--	--
L.us.o.m.scaffold252.27	12029489	SNP	T	C	T/C	5,13	T/T	14,0	T/T	8,0	C/C	0,8	1	0.277778	0.722222	UPSTREAM	--	--
L.us.o.m.scaffold252.27	12029657	SNP	T	C	T/C	4,14	T/T	7,0	T/T	23,0	C/C	0,13	1	0.222222	0.777778	UPSTREAM	--	--
L.us.o.m.scaffold252.28	12100291	SNP	T	C	T/C	2,20	T/T	13,0	T/T	26,0	C/C	0,4	1	0.0909091	0.909091	NON_SYNONYMOUS_CODING	S124G	--
L.us.o.m.scaffold252.28	12100345	SNP	G	A	A/A	1,21	G/G	7,0	G/G	23,0	A/A	0,7	1	0.0454545	0.954545	STOP_GAINED	Q106*	--
L.us.o.m.scaffold252.28	12100493	SNP	G	C	G/C	5,15	G/G	4,0	G/G	21,0	C/C	0,8	1	0.25	0.75	NON_SYNONYMOUS_CODING	P84R	--
[truncated: 1,579 more rows]

## Sheet: Supplementary Table 8
Supplementary Table 8. Genotype information of each line used for fine-mapping GH2.1.
[truncated: 27 more rows]
[truncated: 307 more columns]

[truncated: 2 more sheets: Supplementary Table 9, Supplementary Table 10]
